# Supplementary material for: Regioselective quinazoline C2 modifications through the azide–tetrazole tautomeric equilibrium
Source: Beilstein J Org Chem. 2024 Mar 28;20:675–83. doi: 10.3762/bjoc.20.61 (PMC10999978; doi:10.3762/bjoc.20.61)
Supplement: File 3 — Crystallographic information file (CIF) for compound 12a. [file Beilstein_J_Org_Chem-20-675-s003.cif]

 
data_dal_195
 
_audit_creation_method            'SHELXL-2018/3'
_shelx_SHELXL_version_number      '2018/3'
_chemical_name_systematic         ?
_chemical_name_common             ?
_chemical_melting_point           ?
_chemical_formula_moiety          'C17 H15 N5 O4 S'
_chemical_formula_sum
 'C17 H15 N5 O4 S' 
_chemical_formula_weight          385.40

loop_
 _atom_type_symbol
 _atom_type_description
 _atom_type_scat_dispersion_real
 _atom_type_scat_dispersion_imag
 _atom_type_scat_source
 'C'  'C'   0.0181   0.0091
 'International Tables Vol C Tables 4.2.6.8 and 6.1.1.4'
 'H'  'H'   0.0000   0.0000
 'International Tables Vol C Tables 4.2.6.8 and 6.1.1.4'
 'N'  'N'   0.0311   0.0180
 'International Tables Vol C Tables 4.2.6.8 and 6.1.1.4'
 'O'  'O'   0.0492   0.0322
 'International Tables Vol C Tables 4.2.6.8 and 6.1.1.4'
 'S'  'S'   0.3331   0.5567
 'International Tables Vol C Tables 4.2.6.8 and 6.1.1.4'
 
_space_group_crystal_system       triclinic
_space_group_IT_number            2
_space_group_name_H-M_alt         'P -1'
_space_group_name_Hall            '-P 1'
 
_shelx_space_group_comment
;
The symmetry employed for this shelxl refinement is uniquely defined
by the following loop, which should always be used as a source of
symmetry information in preference to the above space-group names.
They are only intended as comments.
;
 
loop_
 _space_group_symop_operation_xyz
 'x, y, z'
 '-x, -y, -z'
 
_cell_length_a                    6.9122(2)
_cell_length_b                    8.46912(17)
_cell_length_c                    15.3541(7)
_cell_angle_alpha                 91.186(3)
_cell_angle_beta                  102.063(3)
_cell_angle_gamma                 99.164(2)
_cell_volume                      866.41(5)
_cell_formula_units_Z             2
_cell_measurement_temperature     150(2)
_cell_measurement_reflns_used     11387  
_cell_measurement_theta_min       2.9440 
_cell_measurement_theta_max       76.4770
 
_exptl_crystal_description        'block'
_exptl_crystal_colour             'colourless'
_exptl_crystal_density_meas       ?
_exptl_crystal_density_method     ?
_exptl_crystal_density_diffrn     1.477          
_exptl_crystal_F_000              400
_exptl_transmission_factor_min    ?
_exptl_transmission_factor_max    ?
_exptl_crystal_size_max           0.06
_exptl_crystal_size_mid           0.05
_exptl_crystal_size_min           0.04
_exptl_absorpt_coefficient_mu     1.983
_shelx_estimated_absorpt_T_min    ?
_shelx_estimated_absorpt_T_max    ?
_exptl_absorpt_correction_type    multi-scan
_exptl_absorpt_correction_T_min   0.82290
_exptl_absorpt_correction_T_max   1.00000
_exptl_absorpt_process_details    
;
CrysAlisPro 1.171.41.123a (Rigaku Oxford Diffraction, 2022)
Empirical absorption correction using spherical harmonics,
implemented in SCALE3 ABSPACK scaling algorithm.
;
_exptl_absorpt_special_details    ?
_diffrn_ambient_temperature       150(2)
_diffrn_radiation_wavelength      1.54184
_diffrn_radiation_type            CuK\a
_diffrn_source                    'micro-focus sealed X-ray tube'   
_diffrn_measurement_device_type   'XtaLAB Synergy, Dualflex, HyPix' 
_diffrn_measurement_method        '\w scans'                        
_diffrn_detector_area_resol_mean  ?
_diffrn_reflns_number             15849
_diffrn_reflns_av_unetI/netI      0.0221
_diffrn_reflns_av_R_equivalents   0.0335
_diffrn_reflns_limit_h_min        -8
_diffrn_reflns_limit_h_max        8
_diffrn_reflns_limit_k_min        -10
_diffrn_reflns_limit_k_max        10
_diffrn_reflns_limit_l_min        -19
_diffrn_reflns_limit_l_max        15
_diffrn_reflns_theta_min          2.948
_diffrn_reflns_theta_max          77.052
_diffrn_reflns_theta_full         67.684
_diffrn_measured_fraction_theta_max   0.949
_diffrn_measured_fraction_theta_full  0.998
_diffrn_reflns_Laue_measured_fraction_max    0.949
_diffrn_reflns_Laue_measured_fraction_full   0.998
_diffrn_reflns_point_group_measured_fraction_max   0.949
_diffrn_reflns_point_group_measured_fraction_full  0.998
_reflns_number_total              3481
_reflns_number_gt                 3183
_reflns_threshold_expression      'I > 2\s(I)'
_reflns_Friedel_coverage          0.000
_reflns_Friedel_fraction_max      .
_reflns_Friedel_fraction_full     .
 
_reflns_special_details
;
 Reflections were merged by SHELXL according to the crystal
 class for the calculation of statistics and refinement.
 
 _reflns_Friedel_fraction is defined as the number of unique
 Friedel pairs measured divided by the number that would be
 possible theoretically, ignoring centric projections and
 systematic absences.
;
 
_computing_data_collection        'CrysAlisPro 1.171.41.123a (Rigaku OD, 2022)'
_computing_cell_refinement        'CrysAlisPro 1.171.41.123a (Rigaku OD, 2022)'
_computing_data_reduction         'CrysAlisPro 1.171.41.123a (Rigaku OD, 2022)'
_computing_structure_solution     'SHELXT 2014/4 (Sheldrick, 2014)'
_computing_structure_refinement 'SHELXL-2018/3 (Sheldrick, 2018)'
_computing_molecular_graphics     ?
_computing_publication_material   ?
_refine_special_details           ?
_refine_ls_structure_factor_coef  Fsqd
_refine_ls_matrix_type            full
_refine_ls_weighting_scheme       calc
_refine_ls_weighting_details
'w=1/[\s^2^(Fo^2^)+(0.0637P)^2^+0.2044P] where P=(Fo^2^+2Fc^2^)/3'
_atom_sites_solution_primary      ?
_atom_sites_solution_secondary    ?
_atom_sites_solution_hydrogens    geom
_refine_ls_hydrogen_treatment     constr
_refine_ls_extinction_method      'SHELXL-2018/3 (Sheldrick 2018)'
_refine_ls_extinction_coef        0.0013(5)
_refine_ls_extinction_expression
 'Fc^*^=kFc[1+0.001xFc^2^\l^3^/sin(2\q)]^-1/4^'
_refine_ls_number_reflns          3481
_refine_ls_number_parameters      248
_refine_ls_number_restraints      6
_refine_ls_R_factor_all           0.0380
_refine_ls_R_factor_gt            0.0358
_refine_ls_wR_factor_ref          0.1051
_refine_ls_wR_factor_gt           0.1036
_refine_ls_goodness_of_fit_ref    1.083
_refine_ls_restrained_S_all       1.082
_refine_ls_shift/su_max           0.001
_refine_ls_shift/su_mean          0.000
 
loop_
 _atom_site_label
 _atom_site_type_symbol
 _atom_site_fract_x
 _atom_site_fract_y
 _atom_site_fract_z
 _atom_site_U_iso_or_equiv
 _atom_site_adp_type
 _atom_site_occupancy
 _atom_site_site_symmetry_order  
 _atom_site_calc_flag
 _atom_site_refinement_flags_posn
 _atom_site_refinement_flags_adp
 _atom_site_refinement_flags_occupancy
 _atom_site_disorder_assembly
 _atom_site_disorder_group
S11 S 0.31172(5) 0.98727(4) 0.73978(2) 0.02781(13) Uani 1 1 d . . . . .
O13 O 0.18470(17) 1.07885(12) 0.68293(7) 0.0325(3) Uani 1 1 d . . . . .
O16 O 0.22586(15) 0.23519(11) 0.40313(6) 0.0268(2) Uani 1 1 d . . . . .
N10 N 0.39302(17) 0.69340(14) 0.72969(8) 0.0259(3) Uani 1 1 d . . . . .
O14 O 0.11363(15) 0.47237(12) 0.31993(6) 0.0281(2) Uani 1 1 d . . . . .
O12 O 0.51575(17) 1.05804(13) 0.77904(8) 0.0400(3) Uani 1 1 d . . . . .
N2 N 0.25388(17) 0.80294(13) 0.59151(8) 0.0246(3) Uani 1 1 d . . . . .
C8 C 0.32088(19) 0.52994(16) 0.59280(9) 0.0223(3) Uani 1 1 d . . . . .
C6 C 0.24216(19) 0.36845(15) 0.45575(9) 0.0226(3) Uani 1 1 d . . . . .
C4 C 0.18660(19) 0.64609(16) 0.45354(9) 0.0236(3) Uani 1 1 d . . . . .
H4 H 0.144925 0.734380 0.421951 0.028 Uiso 1 1 calc R U . . .
C7 C 0.30987(19) 0.38180(16) 0.54620(9) 0.0228(3) Uani 1 1 d . . . . .
H7 H 0.349178 0.292518 0.577498 0.027 Uiso 1 1 calc R U . . .
C21 C 0.1936(2) 0.91498(17) 0.82563(9) 0.0290(3) Uani 1 1 d . . . . .
C1 C 0.3191(2) 0.80588(16) 0.67747(9) 0.0246(3) Uani 1 1 d . . . . .
N18 N 0.46257(19) 0.42910(15) 0.73175(8) 0.0293(3) Uani 1 1 d . U . . .
C5 C 0.17951(19) 0.50315(16) 0.40847(9) 0.0228(3) Uani 1 1 d . . . . .
C9 C 0.39215(19) 0.55703(16) 0.68586(9) 0.0237(3) Uani 1 1 d . . . . .
C3 C 0.25585(19) 0.66164(15) 0.54678(9) 0.0226(3) Uani 1 1 d . . . . .
C17 C 0.2599(2) 0.09205(16) 0.44808(10) 0.0309(3) Uani 1 1 d . . . . .
H17A H 0.238413 0.002181 0.403984 0.046 Uiso 1 1 calc R U . . .
H17B H 0.166519 0.069249 0.487997 0.046 Uiso 1 1 calc R U . . .
H17C H 0.398143 0.106967 0.482970 0.046 Uiso 1 1 calc R U . . .
N19 N 0.5100(2) 0.45122(16) 0.81442(9) 0.0374(3) Uani 1 1 d . U . . .
C26 C -0.0142(2) 0.88214(19) 0.80937(10) 0.0335(3) Uani 1 1 d . . . . .
H26 H -0.092287 0.898487 0.752587 0.040 Uiso 1 1 calc R U . . .
C22 C 0.3089(3) 0.8906(2) 0.90804(11) 0.0400(4) Uani 1 1 d . . . . .
H22 H 0.451191 0.912584 0.918615 0.048 Uiso 1 1 calc R U . . .
C25 C -0.1067(3) 0.8250(2) 0.87726(11) 0.0381(4) Uani 1 1 d . . . . .
H25 H -0.249077 0.802844 0.866487 0.046 Uiso 1 1 calc R U . . .
C24 C 0.0047(3) 0.79967(19) 0.96047(11) 0.0389(4) Uani 1 1 d . . . . .
C15 C 0.0636(2) 0.60405(19) 0.26707(10) 0.0329(3) Uani 1 1 d . . . . .
H15A H 0.012824 0.565583 0.204557 0.049 Uiso 1 1 calc R U . . .
H15B H 0.183699 0.685572 0.271920 0.049 Uiso 1 1 calc R U . . .
H15C H -0.039673 0.650789 0.288671 0.049 Uiso 1 1 calc R U . . .
C27 C -0.0971(4) 0.7372(2) 1.03394(12) 0.0532(5) Uani 1 1 d . . . . .
H27A H -0.236627 0.755047 1.020540 0.080 Uiso 1 1 calc R U . . .
H27B H -0.026399 0.793859 1.090787 0.080 Uiso 1 1 calc R U . . .
H27C H -0.094151 0.622287 1.038115 0.080 Uiso 1 1 calc R U . . .
C23 C 0.2131(3) 0.8335(2) 0.97501(11) 0.0446(4) Uani 1 1 d . . . . .
H23 H 0.291320 0.817154 1.031763 0.054 Uiso 1 1 calc R U . . .
N20 N 0.5579(3) 0.4525(2) 0.88860(11) 0.0620(5) Uani 1 1 d . . . . .
 
loop_
 _atom_site_aniso_label
 _atom_site_aniso_U_11
 _atom_site_aniso_U_22
 _atom_site_aniso_U_33
 _atom_site_aniso_U_23
 _atom_site_aniso_U_13
 _atom_site_aniso_U_12
S11 0.0335(2) 0.01985(19) 0.0296(2) 0.00042(13) 0.00512(14) 0.00516(13)
O13 0.0439(6) 0.0222(5) 0.0331(5) 0.0042(4) 0.0078(5) 0.0106(4)
O16 0.0349(5) 0.0186(5) 0.0272(5) 0.0026(4) 0.0055(4) 0.0065(4)
N10 0.0276(6) 0.0234(6) 0.0271(6) 0.0037(5) 0.0060(5) 0.0052(5)
O14 0.0368(5) 0.0246(5) 0.0231(5) 0.0053(4) 0.0040(4) 0.0084(4)
O12 0.0369(6) 0.0286(6) 0.0495(7) -0.0029(5) 0.0028(5) 0.0000(4)
N2 0.0260(6) 0.0204(5) 0.0284(6) 0.0041(4) 0.0070(5) 0.0052(4)
C8 0.0206(6) 0.0214(6) 0.0262(7) 0.0054(5) 0.0068(5) 0.0045(5)
C6 0.0214(6) 0.0190(6) 0.0286(7) 0.0040(5) 0.0072(5) 0.0038(5)
C4 0.0241(6) 0.0207(6) 0.0277(7) 0.0077(5) 0.0070(5) 0.0063(5)
C7 0.0215(6) 0.0202(6) 0.0280(7) 0.0053(5) 0.0065(5) 0.0048(5)
C21 0.0396(8) 0.0249(7) 0.0234(7) -0.0005(5) 0.0052(6) 0.0105(6)
C1 0.0272(6) 0.0198(6) 0.0285(7) 0.0032(5) 0.0087(5) 0.0049(5)
N18 0.0356(6) 0.0263(6) 0.0254(6) 0.0059(5) 0.0018(5) 0.0092(5)
C5 0.0217(6) 0.0230(6) 0.0246(6) 0.0055(5) 0.0061(5) 0.0044(5)
C9 0.0222(6) 0.0218(6) 0.0282(7) 0.0061(5) 0.0065(5) 0.0051(5)
C3 0.0214(6) 0.0203(6) 0.0281(7) 0.0045(5) 0.0084(5) 0.0048(5)
C17 0.0397(8) 0.0184(6) 0.0344(8) 0.0054(6) 0.0056(6) 0.0069(6)
N19 0.0479(8) 0.0271(7) 0.0356(8) 0.0089(5) 0.0033(6) 0.0085(6)
C26 0.0385(8) 0.0351(8) 0.0258(7) 0.0014(6) 0.0039(6) 0.0071(6)
C22 0.0418(9) 0.0464(9) 0.0324(8) 0.0027(7) 0.0019(7) 0.0170(7)
C25 0.0423(9) 0.0398(9) 0.0323(8) 0.0018(7) 0.0097(7) 0.0054(7)
C24 0.0603(11) 0.0305(8) 0.0294(8) 0.0027(6) 0.0138(7) 0.0128(7)
C15 0.0415(8) 0.0315(8) 0.0274(7) 0.0110(6) 0.0054(6) 0.0127(6)
C27 0.0825(14) 0.0457(10) 0.0365(9) 0.0081(8) 0.0233(9) 0.0115(10)
C23 0.0610(11) 0.0483(10) 0.0261(8) 0.0074(7) 0.0027(7) 0.0215(8)
N20 0.1010(15) 0.0463(9) 0.0338(9) 0.0093(7) -0.0023(9) 0.0186(9)
 
_geom_special_details
;
 All esds (except the esd in the dihedral angle between two l.s. planes)
 are estimated using the full covariance matrix.  The cell esds are taken
 into account individually in the estimation of esds in distances, angles
 and torsion angles; correlations between esds in cell parameters are only
 used when they are defined by crystal symmetry.  An approximate (isotropic)
 treatment of cell esds is used for estimating esds involving l.s. planes.
;
 
loop_
 _geom_bond_atom_site_label_1
 _geom_bond_atom_site_label_2
 _geom_bond_distance
 _geom_bond_site_symmetry_2
 _geom_bond_publ_flag
S11 O13 1.4348(11) . ?
S11 O12 1.4395(12) . ?
S11 C21 1.7615(15) . ?
S11 C1 1.8061(14) . ?
O16 C6 1.3501(16) . ?
O16 C17 1.4349(16) . ?
N10 C9 1.3232(18) . ?
N10 C1 1.3517(17) . ?
O14 C5 1.3462(16) . ?
O14 C15 1.4369(16) . ?
N2 C1 1.3008(18) . ?
N2 C3 1.3707(17) . ?
C8 C9 1.4118(19) . ?
C8 C7 1.4148(18) . ?
C8 C3 1.4159(18) . ?
C6 C7 1.3659(19) . ?
C6 C5 1.4409(17) . ?
C4 C5 1.3707(19) . ?
C4 C3 1.4078(19) . ?
C21 C22 1.386(2) . ?
C21 C26 1.387(2) . ?
N18 N19 1.2451(18) . ?
N18 C9 1.4013(17) . ?
N19 N20 1.117(2) . ?
C26 C25 1.389(2) . ?
C22 C23 1.390(3) . ?
C25 C24 1.387(2) . ?
C24 C23 1.392(3) . ?
C24 C27 1.512(2) . ?
 
loop_
 _geom_angle_atom_site_label_1
 _geom_angle_atom_site_label_2
 _geom_angle_atom_site_label_3
 _geom_angle
 _geom_angle_site_symmetry_1
 _geom_angle_site_symmetry_3
 _geom_angle_publ_flag
O13 S11 O12 119.62(7) . . ?
O13 S11 C21 109.23(7) . . ?
O12 S11 C21 108.46(7) . . ?
O13 S11 C1 108.00(6) . . ?
O12 S11 C1 107.43(7) . . ?
C21 S11 C1 102.79(7) . . ?
C6 O16 C17 116.24(11) . . ?
C9 N10 C1 114.07(11) . . ?
C5 O14 C15 117.33(11) . . ?
C1 N2 C3 114.89(11) . . ?
C9 C8 C7 123.75(12) . . ?
C9 C8 C3 115.76(12) . . ?
C7 C8 C3 120.48(12) . . ?
O16 C6 C7 125.47(12) . . ?
O16 C6 C5 114.21(12) . . ?
C7 C6 C5 120.31(12) . . ?
C5 C4 C3 119.78(12) . . ?
C6 C7 C8 119.33(12) . . ?
C22 C21 C26 120.91(15) . . ?
C22 C21 S11 119.79(13) . . ?
C26 C21 S11 119.30(11) . . ?
N2 C1 N10 130.43(12) . . ?
N2 C1 S11 116.53(10) . . ?
N10 C1 S11 113.04(10) . . ?
N19 N18 C9 115.15(12) . . ?
O14 C5 C4 125.49(12) . . ?
O14 C5 C6 113.95(11) . . ?
C4 C5 C6 120.56(12) . . ?
N10 C9 N18 120.24(12) . . ?
N10 C9 C8 123.47(12) . . ?
N18 C9 C8 116.29(12) . . ?
N2 C3 C4 119.20(12) . . ?
N2 C3 C8 121.28(12) . . ?
C4 C3 C8 119.49(12) . . ?
N20 N19 N18 171.42(16) . . ?
C21 C26 C25 119.09(14) . . ?
C21 C22 C23 119.01(17) . . ?
C24 C25 C26 121.29(16) . . ?
C25 C24 C23 118.46(15) . . ?
C25 C24 C27 120.97(17) . . ?
C23 C24 C27 120.57(16) . . ?
C22 C23 C24 121.24(15) . . ?
 
_refine_diff_density_max    0.319
_refine_diff_density_min   -0.447
_refine_diff_density_rms    0.049

_shelx_res_file
;
TITL exp_2051_auto in P-1 #2
    dal_195.res
    created by SHELXL-2018/3 at 16:27:58 on 07-Dec-2023
REM reset to P-1 #2
CELL 1.54184 6.91219 8.46912 15.35415 91.1863 102.0627 99.1638
ZERR 2 0.0002 0.00017 0.00073 0.0026 0.0033 0.002
LATT 1
SFAC C H N O S
UNIT 34 30 10 8 2
REM DELU 0.02 0.02 N18 N19
SIMU 0.04 0.08 N18 N19

ACTA
LIST 4

L.S. 4
PLAN  5
TEMP -123
fmap 2
REM <olex2.extras>
REM <HklSrc "%.\\olex2\\history.hkl">
REM </olex2.extras>

WGHT    0.063700    0.204400
EXTI    0.001296
FVAR       0.71588
S11   5    0.311720    0.987269    0.739778    11.00000    0.03350    0.01985 =
         0.02955    0.00042    0.00512    0.00516
O13   4    0.184704    1.078846    0.682932    11.00000    0.04389    0.02220 =
         0.03309    0.00418    0.00782    0.01060
O16   4    0.225865    0.235185    0.403129    11.00000    0.03489    0.01859 =
         0.02719    0.00263    0.00550    0.00648
N10   3    0.393021    0.693399    0.729692    11.00000    0.02760    0.02340 =
         0.02709    0.00369    0.00603    0.00524
O14   4    0.113633    0.472374    0.319930    11.00000    0.03679    0.02464 =
         0.02306    0.00528    0.00396    0.00841
O12   4    0.515751    1.058037    0.779038    11.00000    0.03688    0.02861 =
         0.04955   -0.00294    0.00285    0.00005
N2    3    0.253881    0.802937    0.591511    11.00000    0.02598    0.02042 =
         0.02836    0.00408    0.00704    0.00522
C8    1    0.320883    0.529944    0.592798    11.00000    0.02055    0.02136 =
         0.02623    0.00542    0.00675    0.00448
C6    1    0.242157    0.368448    0.455745    11.00000    0.02137    0.01898 =
         0.02855    0.00403    0.00715    0.00380
C4    1    0.186601    0.646093    0.453538    11.00000    0.02414    0.02065 =
         0.02774    0.00766    0.00704    0.00631
AFIX  43
H4    2    0.144925    0.734380    0.421951    11.00000   -1.20000
AFIX   0
C7    1    0.309871    0.381803    0.546196    11.00000    0.02149    0.02015 =
         0.02796    0.00528    0.00653    0.00481
AFIX  43
H7    2    0.349178    0.292518    0.577498    11.00000   -1.20000
AFIX   0
C21   1    0.193599    0.914979    0.825628    11.00000    0.03961    0.02489 =
         0.02337   -0.00047    0.00523    0.01046
C1    1    0.319075    0.805881    0.677472    11.00000    0.02723    0.01975 =
         0.02853    0.00322    0.00872    0.00487
N18   3    0.462575    0.429103    0.731751    11.00000    0.03562    0.02632 =
         0.02542    0.00592    0.00181    0.00918
C5    1    0.179508    0.503154    0.408472    11.00000    0.02165    0.02297 =
         0.02461    0.00555    0.00610    0.00440
C9    1    0.392147    0.557028    0.685859    11.00000    0.02225    0.02185 =
         0.02819    0.00609    0.00655    0.00515
C3    1    0.255849    0.661640    0.546784    11.00000    0.02138    0.02028 =
         0.02814    0.00449    0.00836    0.00480
C17   1    0.259935    0.092051    0.448083    11.00000    0.03966    0.01838 =
         0.03442    0.00537    0.00560    0.00691
AFIX 137
H17A  2    0.238413    0.002181    0.403984    11.00000   -1.50000
H17B  2    0.166519    0.069249    0.487997    11.00000   -1.50000
H17C  2    0.398143    0.106967    0.482970    11.00000   -1.50000
AFIX   0
N19   3    0.510027    0.451220    0.814420    11.00000    0.04789    0.02713 =
         0.03563    0.00895    0.00327    0.00845
C26   1   -0.014235    0.882139    0.809368    11.00000    0.03852    0.03510 =
         0.02584    0.00139    0.00390    0.00713
AFIX  43
H26   2   -0.092287    0.898487    0.752587    11.00000   -1.20000
AFIX   0
C22   1    0.308866    0.890590    0.908041    11.00000    0.04185    0.04637 =
         0.03242    0.00271    0.00189    0.01705
AFIX  43
H22   2    0.451191    0.912584    0.918615    11.00000   -1.20000
AFIX   0
C25   1   -0.106735    0.825000    0.877262    11.00000    0.04228    0.03984 =
         0.03233    0.00176    0.00970    0.00536
AFIX  43
H25   2   -0.249077    0.802844    0.866487    11.00000   -1.20000
AFIX   0
C24   1    0.004698    0.799674    0.960470    11.00000    0.06028    0.03050 =
         0.02943    0.00273    0.01378    0.01279
C15   1    0.063647    0.604047    0.267067    11.00000    0.04150    0.03152 =
         0.02738    0.01098    0.00541    0.01266
AFIX 137
H15A  2    0.012824    0.565583    0.204557    11.00000   -1.50000
H15B  2    0.183699    0.685572    0.271920    11.00000   -1.50000
H15C  2   -0.039673    0.650789    0.288671    11.00000   -1.50000
AFIX   0
C27   1   -0.097066    0.737227    1.033937    11.00000    0.08247    0.04574 =
         0.03652    0.00810    0.02327    0.01154
AFIX 137
H27A  2   -0.236627    0.755047    1.020540    11.00000   -1.50000
H27B  2   -0.026399    0.793859    1.090787    11.00000   -1.50000
H27C  2   -0.094151    0.622287    1.038115    11.00000   -1.50000
AFIX   0
C23   1    0.213095    0.833453    0.975013    11.00000    0.06100    0.04828 =
         0.02606    0.00739    0.00267    0.02147
AFIX  43
H23   2    0.291320    0.817154    1.031763    11.00000   -1.20000
AFIX   0
N20   3    0.557926    0.452499    0.888601    11.00000    0.10095    0.04626 =
         0.03384    0.00926   -0.00228    0.01860
HKLF 4


REM  exp_2051_auto in P-1 #2
REM wR2 = 0.1051, GooF = S = 1.083, Restrained GooF = 1.082 for all data
REM R1 = 0.0358 for 3183 Fo > 4sig(Fo) and 0.0380 for all 3481 data
REM 248 parameters refined using 6 restraints

END

WGHT      0.0637      0.2044

REM Highest difference peak  0.319,  deepest hole -0.447,  1-sigma level  0.049
Q1    1   0.2907  0.9840  0.7977  11.00000  0.05    0.32
Q2    1   0.3158  0.5305  0.6384  11.00000  0.05    0.27
Q3    1   0.1964  0.6448  0.5043  11.00000  0.05    0.25
Q4    1   0.2253  0.3638  0.5036  11.00000  0.05    0.21
Q5    1   0.2583  0.9026  0.9490  11.00000  0.05    0.21
;
_shelx_res_checksum   38062

_shelx_hkl_file
;
   0   0   1 1025.10   30.05
   0   0  -1 1013.13   30.07
   0   0  -2  387.42   12.06
   0   0   2  398.77   12.37
   0   0  -2  421.80   12.45
   0   0  -2  427.71   12.44
   0   0   3  101.13    3.87
   0   0  -3  104.55    3.30
   0   0   3  104.58    3.78
   0   0  -3  105.68    3.89
   0   0  -3   85.53    3.66
   0   0  -3   84.66    3.67
   0   0  -4  688.29   20.21
   0   0  -4  607.23   19.24
   0   0   4  642.80   20.24
   0   0   4  646.84   20.01
   0   0  -4  659.16   20.12
   0   0  -4  676.90   20.12
   0   0   5    8.86    1.18
   0   0  -5    5.98    0.60
   0   0   5    7.07    1.26
   0   0  -5    2.93    0.86
   0   0  -5    3.01    0.97
   0   0  -5    9.17    1.26
   0   0  -6  894.45   26.57
   0   0  -6  900.34   26.64
   0   0   6  885.57   26.90
   0   0   6  873.57   26.43
   0   0  -7 1283.20   39.58
   0   0   7 1247.71   39.45
   0   0   7 1259.15   40.05
   0   0  -7 1280.59   39.58
   0   0  -8  280.14    9.05
   0   0  -8  296.33   11.12
   0   0  -8  268.57    8.99
   0   0  -8  308.37   11.17
   0   0   8  292.17   10.99
   0   0   8  318.32   11.89
   0   0  -9    8.93    0.91
   0   0  -9   10.11    1.83
   0   0   9    6.85    1.79
   0   0   9   11.18    1.75
   0   0  -9    8.72    0.88
   0   0  10    0.26    0.81
   0   0 -10    0.32    0.99
   0   0 -10    0.22    0.54
   0   0 -10   -0.21    0.51
   0   0  10    0.62    1.07
   0   0  10    1.04    1.20
   0   0 -10    0.74    0.57
   0   0 -11    6.89    0.92
   0   0 -11    7.16    1.87
   0   0  11    7.32    1.54
   0   0 -11    6.71    0.95
   0   0  11   10.70    2.37
   0   0  11    8.08    1.76
   0   0 -12   18.31    2.75
   0   0 -12   19.68    1.47
   0   0  12   16.72    3.09
   0   0 -12   15.29    1.40
   0   0  13  128.60    8.74
   0   0 -13  130.31    5.01
   0   0 -13  126.43    4.86
   0   0 -13  121.62    4.80
   0   0 -14  629.39   19.25
   0   0  14  552.73   23.73
   0   0  14  552.61   24.15
   0   0 -14  626.71   19.25
   0   0 -15  149.33    5.35
   0   0 -15  142.17    5.31
   0   0 -16   -0.10    0.75
   0   0 -16   -0.11    0.35
   0   0 -16    0.43    0.60
   0   0 -16   -0.07    0.59
   0   0 -17   85.60    3.39
   0   0 -17   83.22    3.10
   0   1 -18    0.27    0.43
   0   1 -17   25.47    1.34
   0   1 -17   22.13    1.28
   0   1 -16   22.41    1.57
   0   1 -16   19.97    1.28
   0   1 -16   24.82    1.63
   0   1 -16   21.33    1.40
   0   1 -15   14.32    1.18
   0   1 -15   17.44    1.45
   0   1 -15   13.50    1.25
   0  -1  14   12.09    2.70
   0  -1  14    8.13    2.24
   0   1 -14   10.41    1.09
   0   1 -14   12.43    1.33
   0  -1  13   19.02    3.28
   0  -1  13   22.39    3.53
   0   1 -13   27.49    1.70
   0   1 -13   30.20    1.97
   0   1 -13   31.89    2.01
   0   1 -13   30.30    3.74
   0  -1  12   17.62    2.91
   0  -1  12   17.37    3.18
   0   1 -12   17.73    1.50
   0   1 -12   21.33    3.14
   0   1 -12   20.79    1.45
   0   1 -12   19.84    1.53
   0   1 -11    2.21    1.52
   0   1 -11    4.01    0.83
   0   1 -11    4.14    0.76
   0   1 -11    5.38    0.85
   0   1 -10    5.84    0.84
   0   1 -10    4.46    1.62
   0   1 -10    5.19    0.76
   0  -1  10    3.99    1.27
   0  -1  10    4.59    1.64
   0  -1   9   85.05    4.76
   0   1  -9   88.88    5.33
   0   1  -9   83.71    3.37
   0  -1   8  437.77   15.42
   0   1  -8  425.18   14.34
   0   1  -8  491.67   16.43
   0  -1   8  508.02   16.92
   0   1  -8  437.03   13.68
   0   1  -8  483.41   16.30
   0   1  -8  429.82   13.69
   0   1  -7  307.73   11.43
   0  -1   7  323.89   11.78
   0   1  -7  276.03   10.03
   0  -1   7  281.70   10.63
   0   1  -7  327.21   11.47
   0  -1   6    5.15    1.29
   0   1  -6    6.15    0.94
   0  -1   6    4.66    1.03
   0   1  -6    5.60    1.29
   0   1  -5   45.06    2.41
   0  -1   5   46.84    2.51
   0  -1   5   50.14    3.01
   0   1  -5   48.41    1.85
   0  -1   5   43.71    1.83
   0   1  -4   22.58    1.64
   0  -1   4   26.34    2.02
   0  -1   4   23.95    1.62
   0  -1   4   27.85    1.29
   0  -1   4   27.28    1.39
   0   1  -4   27.09    1.36
   0  -1   3  540.86   16.29
   0   1  -3  538.60   16.49
   0   1  -3  513.61   16.06
   0  -1   3  490.57   15.97
   0  -1   2  771.13   24.20
   0   1  -2  778.13   24.29
   0  -1   1 3714.85  109.67
   0   1  -1 3692.62  109.64
   0  -1   1 3792.30  109.61
   0   1   0   12.72    0.87
   0  -1   0   13.88    0.89
   0   1   1   39.55    1.61
   0  -1  -1   41.82    1.64
   0   1   1   37.01    1.64
   0   1   1   40.38    1.79
   0  -1  -2   35.99    1.60
   0   1   2   36.40    1.68
   0   1   2   46.35    1.62
   0  -1  -2   47.34    1.59
   0  -1  -2   34.56    1.67
   0   1   2   34.63    1.73
   0  -1  -3  976.17   29.57
   0   1   3  993.69   29.51
   0  -1  -3 1042.56   29.47
   0   1   3 1031.25   30.14
   0  -1  -3  944.91   29.41
   0  -1  -3  956.69   29.33
   0   1   3  972.50   29.41
   0   1   4  456.12   14.53
   0  -1  -4  466.99   14.70
   0   1   4  467.78   15.15
   0  -1  -4  494.09   14.64
   0   1   4  475.50   15.26
   0  -1  -4  443.22   14.06
   0   1   4  472.53   14.14
   0  -1  -4  456.11   14.12
   0  -1  -5   86.52    3.78
   0   1   5   80.33    3.52
   0  -1  -5   78.56    2.75
   0   1   5   89.14    2.82
   0  -1  -5   90.27    3.74
   0   1   5   80.28    4.13
   0   1   5   79.04    4.03
   0   1   6    1.33    0.91
   0   1   6    0.86    0.94
   0  -1  -6    1.75    0.81
   0  -1  -6    1.34    0.86
   0   1   6    1.15    0.74
   0   1   7  130.70    6.40
   0   1   7  134.16    6.24
   0  -1  -7  139.50    5.80
   0   1   7  126.92    5.49
   0  -1  -7  133.83    5.87
   0   1   8    3.17    1.22
   0   1   8    3.00    1.32
   0  -1  -8    3.66    1.06
   0  -1  -8    1.96    1.01
   0   1   8    2.93    0.91
   0  -1  -9    6.91    1.56
   0   1   9    7.39    1.34
   0   1   9    8.17    1.70
   0   1   9   11.53    2.08
   0  -1  -9    7.35    0.81
   0  -1 -10   66.82    2.96
   0  -1 -10   73.92    3.07
   0   1  10   68.57    5.30
   0   1  10   65.85    4.94
   0  -1 -10   70.49    2.94
   0  -1 -11    3.84    0.82
   0  -1 -11    4.50    0.81
   0  -1 -11    4.99    0.84
   0   1  11    2.76    1.30
   0   1  11    4.50    1.81
   0  -1 -12   57.91    2.69
   0  -1 -12   58.08    2.79
   0   1  12   55.82    5.47
   0  -1 -13   82.89    3.66
   0  -1 -13   97.82    3.96
   0  -1 -13   88.95    3.84
   0   1  13   93.53    7.43
   0  -1 -14   11.14    1.17
   0  -1 -14   11.58    1.27
   0  -1 -14   11.47    1.27
   0   1  14   13.82    3.11
   0  -1 -15    0.99    0.60
   0  -1 -15    1.73    0.77
   0  -1 -15    1.86    0.69
   0  -1 -16    0.80    0.66
   0  -1 -16    0.50    0.57
   0  -1 -16    0.27    0.64
   0  -1 -17   11.98    0.96
   0  -1 -17    9.79    0.96
   0  -1 -18   25.26    1.17
   0  -1 -18   27.07    1.30
   0   2 -18    0.39    0.39
   0   2 -18    0.60    0.38
   0   2 -17   11.21    1.00
   0   2 -17   10.95    1.01
   0   2 -17   12.55    1.08
   0   2 -16   88.60    3.57
   0   2 -16   96.56    3.83
   0   2 -16   94.96    3.73
   0   2 -15    4.72    0.91
   0   2 -15    4.12    0.87
   0   2 -14  104.14    4.23
   0   2 -14   87.90    6.77
   0  -2  14   76.82    6.44
   0  -2  14   83.70    6.71
   0   2 -14  104.77    4.23
   0   2 -13   12.95    1.29
   0   2 -13   12.54    2.67
   0  -2  13    6.75    2.05
   0  -2  13    5.50    1.86
   0   2 -13    9.55    1.17
   0   2 -12  833.12   28.63
   0   2 -12  791.97   24.10
   0  -2  12  726.14   28.17
   0  -2  12  709.46   28.07
   0   2 -11   63.57    2.95
   0   2 -11   62.29    5.15
   0  -2  11   64.45    5.25
   0  -2  11   69.76    5.55
   0   2 -10   44.99    2.23
   0   2 -10   45.47    2.21
   0   2 -10   44.42    3.94
   0   2 -10   48.65    4.21
   0  -2  10   37.42    3.92
   0  -2  10   39.60    3.89
   0  -2  10   43.20    1.99
   0  -2   9   67.71    2.69
   0  -2   9   71.25    4.97
   0   2  -9   59.23    3.67
   0  -2   9   59.09    4.60
   0   2  -9   74.77    4.80
   0   2  -9   68.02    2.83
   0   2  -9   70.78    4.79
   0   2  -9   68.29    2.84
   0  -2   8   91.50    3.25
   0  -2   8   87.34    5.29
   0  -2   8   90.58    5.39
   0   2  -8   92.05    4.61
   0   2  -8   85.33    3.33
   0   2  -8   84.09    3.32
   0   2  -8   83.82    5.13
   0   2  -8   90.78    5.18
   0   2  -7   41.25    3.26
   0  -2   7   36.43    3.07
   0  -2   7   34.30    3.02
   0   2  -7   35.44    2.64
   0   2  -7   41.06    2.01
   0   2  -7   41.98    3.22
   0   2  -7   38.07    1.75
   0   2  -7   37.62    2.91
   0   2  -6   24.37    2.34
   0   2  -6   25.19    2.13
   0  -2   6   25.09    2.35
   0  -2   6   23.76    2.30
   0   2  -6   20.55    1.54
   0  -2   6   19.49    1.53
   0   2  -6   22.52    2.15
   0   2  -5    2.21    1.05
   0  -2   5    0.93    0.86
   0   2  -5    1.12    0.86
   0  -2   5    1.03    0.96
   0   2  -5    0.68    0.56
   0  -2   5    0.12    0.54
   0  -2   5    0.05    0.55
   0   2  -4   25.22    2.01
   0   2  -4   22.39    1.98
   0  -2   4   23.36    1.98
   0  -2   4   25.27    2.00
   0  -2   4   21.61    1.76
   0   2  -4   23.28    1.70
   0  -2   4   22.44    1.61
   0   2  -3  164.55    6.04
   0  -2   3  152.05    5.83
   0   2  -3  149.72    5.74
   0  -2   3  159.46    5.84
   0  -2   3  128.93    5.27
   0   2  -3  121.61    5.36
   0  -2   2  830.08   26.71
   0   2  -2  850.84   26.49
   0   2  -2  877.11   26.69
   0  -2   2  892.04   26.54
   0  -2   1  401.00   12.98
   0   2   0 1122.71   33.48
   0  -2   0 1073.91   33.28
   0   2   1 1590.43   46.99
   0   2   1 1607.94   47.18
   0  -2  -1 1534.06   46.27
   0   2   2 6506.39  189.97
   0   2   2 6483.55  190.30
   0  -2  -2 6538.77  190.12
   0  -2  -2 6467.62  189.85
   0   2   2 6372.71  189.83
   0   2   3  885.81   27.54
   0  -2  -3  840.49   25.87
   0   2   3  862.57   26.51
   0   2   3  933.55   27.15
   0  -2  -3  921.30   26.93
   0  -2  -3  895.79   26.62
   0   2   3  917.06   26.73
   0   2   4  561.34   18.23
   0  -2  -4  570.84   16.64
   0  -2  -4  533.13   17.19
   0   2   4  542.39   17.41
   0  -2  -4  511.92   17.38
   0   2   4  542.49   17.21
   0   2   5  709.24   22.24
   0  -2  -5  703.69   20.57
   0  -2  -5  660.15   20.75
   0  -2  -5  624.21   20.84
   0   2   5  671.63   20.90
   0   2   5  662.22   20.99
   0   2   6   12.50    1.84
   0  -2  -6   10.42    1.01
   0   2   6   11.93    1.11
   0   2   6   11.73    1.28
   0   2   7    0.86    1.18
   0   2   7    1.93    1.06
   0  -2  -7    1.44    0.49
   0   2   7    1.30    0.77
   0   2   8  105.57    6.04
   0   2   8   92.30    5.56
   0   2   8   93.34    4.49
   0  -2  -8   93.39    3.52
   0  -2  -9    3.44    0.57
   0  -2  -9    3.41    0.60
   0   2   9    1.80    1.23
   0   2   9    1.57    1.22
   0  -2 -10   70.93    2.97
   0  -2 -10   71.02    3.11
   0  -2 -10   70.39    3.05
   0  -2 -10   67.54    2.94
   0  -2 -10   69.55    3.01
   0  -2 -10   69.38    2.86
   0   2  10   62.89    5.00
   0   2  10   68.03    5.43
   0  -2 -11   21.19    1.59
   0  -2 -11   21.28    1.46
   0  -2 -11   22.53    1.59
   0  -2 -11   22.87    1.53
   0  -2 -11   21.47    1.54
   0  -2 -11   19.51    1.35
   0   2  11   17.43    2.81
   0   2  11   19.55    3.18
   0  -2 -12   18.76    1.35
   0  -2 -12   18.87    1.53
   0  -2 -12   16.87    1.37
   0  -2 -12   15.55    1.41
   0   2  12   21.08    3.46
   0   2  12   16.13    2.78
   0  -2 -12   15.58    1.43
   0  -2 -13   39.36    2.14
   0   2  13   34.02    4.48
   0  -2 -13   38.44    2.24
   0  -2 -13   39.13    2.29
   0  -2 -13   37.80    2.00
   0  -2 -14   -0.23    0.69
   0  -2 -14    0.27    0.80
   0  -2 -14    0.34    0.51
   0  -2 -14    0.59    0.68
   0  -2 -15   50.36    2.58
   0  -2 -15   52.74    2.57
   0  -2 -15   46.84    2.44
   0  -2 -15   55.23    2.58
   0  -2 -16   39.71    1.95
   0  -2 -16   37.08    1.89
   0  -2 -17    5.00    0.69
   0  -2 -17    4.94    0.67
   0  -2 -18    8.34    0.61
   0   3 -18   21.52    1.09
   0   3 -17    7.81    0.73
   0   3 -17    8.55    0.85
   0   3 -17    7.66    0.91
   0   3 -16    0.72    0.53
   0   3 -16   -0.04    0.56
   0   3 -16   -0.28    0.54
   0   3 -15    6.12    0.94
   0   3 -15    6.76    0.91
   0   3 -14  126.10    5.05
   0   3 -14  128.53    5.06
   0   3 -14  132.70    4.93
   0   3 -13   17.27    1.51
   0   3 -13   14.42    2.82
   0  -3  13   14.65    2.80
   0   3 -12    8.94    1.11
   0   3 -12    6.20    2.11
   0  -3  12    7.78    2.07
   0  -3  12    4.71    1.72
   0   3 -12    7.38    1.07
   0  -3  12    7.20    0.87
   0   3 -11  386.51   12.93
   0   3 -11  413.48   16.88
   0   3 -11  397.16   16.49
   0   3 -11  404.00   13.01
   0  -3  11  414.59   16.97
   0  -3  11  412.69   16.71
   0   3 -11  400.66   12.98
   0  -3  10  833.03   24.90
   0   3 -10  844.20   28.72
   0   3 -10  828.97   25.14
   0   3 -10  889.97   29.28
   0   3 -10  805.83   25.05
   0   3 -10  773.78   27.15
   0  -3  10  777.31   28.55
   0  -3  10  768.33   28.71
   0  -3   9    6.75    0.77
   0   3  -9    6.29    1.61
   0   3  -9    5.70    0.82
   0  -3   9    9.97    2.05
   0  -3   9   10.86    2.08
   0   3  -9    8.30    1.61
   0  -3   8   45.02    2.05
   0   3  -8   50.38    3.80
   0  -3   8   42.98    3.82
   0   3  -8   46.22    3.57
   0  -3   8   48.75    3.86
   0   3  -7  336.04   12.75
   0   3  -7  341.40   12.89
   0  -3   7  347.50   13.33
   0  -3   7  371.40   13.32
   0  -3   7  312.31   11.64
   0   3  -7  308.74   11.58
   0  -3   7  335.46   10.47
   0  -3   6  282.61    9.83
   0   3  -6  267.62    9.97
   0  -3   6  271.56   10.13
   0  -3   6  254.46   10.77
   0   3  -6  274.09   10.83
   0  -3   6  261.13   10.64
   0  -3   5  256.80   10.08
   0   3  -5  242.24    9.75
   0  -3   5  271.55    9.74
   0  -3   5  276.04   10.59
   0  -3   5  281.11   10.41
   0   3  -5  286.71   10.73
   0   3  -4 1859.13   57.68
   0  -3   4 1941.79   57.55
   0  -3   4 1896.27   57.95
   0  -3   4 1830.13   58.07
   0   3  -4 1956.80   58.37
   0  -3   3   24.13    1.95
   0   3  -3   20.52    1.96
   0  -3   3   24.12    2.25
   0   3  -2   19.09    1.87
   0  -3   2   18.51    1.71
   0  -3   2   14.11    1.72
   0   3  -2   14.11    1.72
   0  -3   1 1542.39   46.22
   0   3  -1 1508.31   46.55
   0  -3   1 1480.14   46.42
   0  -3   0  207.54    7.82
   0   3   0  196.54    7.95
   0   3   0  208.50    7.97
   0  -3   0  196.98    6.99
   0   3   1    1.02    0.78
   0   3   1    0.17    0.74
   0  -3  -1    1.59    0.54
   0  -3  -1    0.84    0.59
   0  -3  -2  545.20   17.86
   0   3   2  515.49   18.03
   0   3   2  583.05   17.88
   0  -3  -2  527.06   17.46
   0  -3  -3  637.05   20.65
   0   3   3  640.21   20.95
   0  -3  -3  645.17   21.03
   0   3   3  647.94   20.36
   0  -3  -3  622.45   20.22
   0  -3  -4 1790.60   53.77
   0  -3  -4 1774.37   54.18
   0   3   4 1759.38   54.07
   0   3   4 1800.42   53.19
   0   3   4 1855.32   54.88
   0  -3  -4 1720.55   53.23
   0   3   4 1733.77   53.37
   0   3   5   53.69    3.82
   0  -3  -5   52.12    3.18
   0   3   5   54.83    3.22
   0  -3  -5   52.63    3.01
   0  -3  -5   52.64    2.22
   0   3   5   51.05    2.88
   0   3   6  269.71   11.10
   0   3   6  266.77    9.65
   0  -3  -6  270.25    9.63
   0  -3  -6  253.18    8.40
   0  -3  -6  261.58    8.47
   0   3   6  269.03    9.47
   0   3   7   93.81    5.78
   0   3   7   94.87    5.80
   0  -3  -7   91.26    3.47
   0  -3  -7   90.20    3.48
   0  -3  -7   91.42    3.56
   0  -3  -7   95.40    4.18
   0   3   8  275.82   11.92
   0   3   8  271.47   11.83
   0  -3  -8  267.10    8.70
   0  -3  -8  255.33    8.56
   0  -3  -8  259.67    8.57
   0  -3  -8  270.51    8.72
   0  -3  -8  255.31    8.60
   0   3   9    7.96    2.16
   0   3   9    7.70    1.92
   0  -3  -9    8.39    0.97
   0  -3  -9    9.57    1.00
   0  -3  -9    8.48    0.92
   0  -3  -9    7.98    0.90
   0  -3  -9    7.14    0.86
   0  -3  -9    8.64    0.93
   0  -3  -9    8.32    0.98
   0   3  10  387.44   16.89
   0   3  10  395.50   16.73
   0  -3 -10  404.95   13.03
   0  -3 -10  408.04   12.93
   0  -3 -10  390.46   12.81
   0  -3 -10  394.98   12.81
   0  -3 -10  390.60   12.75
   0  -3 -10  416.13   13.03
   0  -3 -10  407.03   12.84
   0   3  11  630.20   24.96
   0   3  11  646.31   24.59
   0  -3 -11  622.79   20.07
   0  -3 -11  669.95   20.20
   0  -3 -11  660.71   20.31
   0  -3 -11  662.35   20.39
   0  -3 -11  637.80   19.99
   0  -3 -11  632.04   20.06
   0  -3 -11  653.89   20.31
   0   3  12   31.92    3.96
   0   3  12   41.07    4.75
   0  -3 -12   37.19    2.13
   0  -3 -12   38.00    2.04
   0  -3 -12   35.39    2.07
   0  -3 -12   37.96    2.26
   0  -3 -12   41.73    2.36
   0  -3 -12   47.65    2.49
   0  -3 -12   44.03    2.24
   0   3  13    0.31    1.44
   0  -3 -13    0.23    0.68
   0  -3 -13    0.28    0.58
   0  -3 -13    0.44    0.54
   0  -3 -13    0.78    0.71
   0  -3 -13    0.68    0.55
   0  -3 -14   14.74    1.31
   0  -3 -14   15.59    1.12
   0  -3 -14   14.89    1.32
   0  -3 -14   13.21    1.18
   0  -3 -14   14.43    1.20
   0  -3 -15   38.95    2.09
   0  -3 -15   39.47    2.07
   0  -3 -15   33.71    1.90
   0  -3 -15   33.74    1.82
   0  -3 -16   10.13    0.98
   0  -3 -16   13.31    1.07
   0  -3 -17  106.06    3.70
   0   4 -17    0.89    0.41
   0   4 -16    0.57    0.50
   0   4 -15    6.71    0.93
   0   4 -15    8.42    1.01
   0   4 -15    7.07    0.79
   0   4 -15    6.39    0.90
   0   4 -14   43.18    2.33
   0   4 -14   39.58    2.00
   0   4 -14   45.58    2.35
   0   4 -13  197.48    7.00
   0   4 -13  194.45    6.61
   0   4 -13  183.95    6.89
   0  -4  12 1133.21   34.39
   0   4 -12 1153.50   34.78
   0   4 -12 1146.05   34.80
   0   4 -12 1180.53   34.78
   0  -4  11  610.20   18.94
   0   4 -11  613.74   19.20
   0   4 -11  616.27   22.94
   0   4 -11  633.47   19.20
   0   4 -10  405.44   13.21
   0   4 -10  416.75   16.62
   0  -4  10  371.62   16.70
   0   4 -10  386.84   15.92
   0  -4  10  423.36   13.09
   0   4  -9    9.86    2.26
   0   4  -9    8.93    1.98
   0  -4   9   17.14    1.25
   0   4  -9   20.88    2.79
   0  -4   9   19.07    2.82
   0   4  -8  155.85    7.81
   0   4  -8  146.80    7.85
   0   4  -8  147.00    5.43
   0  -4   8  146.48    8.13
   0   4  -8  151.46    7.98
   0  -4   8  151.14    5.36
   0   4  -8  148.82    6.76
   0   4  -7   62.92    4.34
   0  -4   7   66.85    4.15
   0   4  -7   66.41    4.07
   0  -4   7   58.61    4.63
   0   4  -7   53.41    4.41
   0  -4   6  699.60   23.94
   0   4  -6  724.91   24.16
   0  -4   6  686.11   23.14
   0   4  -6  670.59   22.89
   0  -4   6  705.97   22.67
   0  -4   6  656.29   20.45
   0   4  -5  598.31   21.58
   0  -4   5  595.42   21.36
   0   4  -5  590.72   20.86
   0  -4   5  620.61   20.62
   0  -4   5  614.67   21.12
   0  -4   5  607.85   18.47
   0  -4   4  522.42   18.93
   0  -4   4  535.12   18.94
   0   4  -4  524.85   18.68
   0  -4   4  546.37   18.43
   0  -4   4  531.07   16.29
   0  -4   3  103.10    5.44
   0   4  -3   93.79    5.44
   0  -4   3   96.74    5.03
   0  -4   3   95.37    5.33
   0   4  -3   87.08    5.05
   0  -4   3   92.77    3.45
   0  -4   2   31.10    2.82
   0   4  -2   26.22    2.70
   0  -4   2   32.44    1.57
   0  -4   2   29.89    2.79
   0  -4   2   33.63    2.69
   0   4  -2   30.88    2.76
   0  -4   1    5.25    1.01
   0   4  -1    6.90    1.55
   0  -4   1    6.64    1.58
   0  -4   1    7.08    1.32
   0  -4   1    6.53    1.48
   0  -4   0   44.90    2.57
   0   4   0   54.04    3.61
   0  -4   0   54.71    3.76
   0   4   0   49.02    3.53
   0  -4  -1   12.92    1.22
   0  -4  -1   15.71    1.75
   0   4   1   17.18    2.01
   0  -4  -1   16.30    2.08
   0  -4  -1   13.94    0.99
   0   4   1   16.32    2.07
   0  -4  -2 1299.47   40.72
   0   4   2 1346.96   41.16
   0  -4  -2 1296.18   39.03
   0   4   2 1312.26   41.62
   0  -4  -2 1316.23   41.26
   0  -4  -2 1345.09   41.90
   0  -4  -3 1318.50   40.46
   0  -4  -3 1310.72   41.02
   0   4   3 1310.12   40.84
   0  -4  -3 1290.06   39.76
   0   4   3 1358.17   40.12
   0  -4  -3 1293.47   38.17
   0  -4  -3 1222.44   38.13
   0  -4  -4   97.92    5.27
   0  -4  -4   90.13    4.82
   0   4   4   94.70    5.14
   0  -4  -4   82.25    4.23
   0   4   4   81.06    4.25
   0  -4  -4   86.94    3.25
   0  -4  -4   85.00    3.30
   0   4   5    2.09    1.38
   0  -4  -5    1.39    0.44
   0   4   5    1.05    0.95
   0  -4  -5    1.45    0.91
   0  -4  -5    1.84    0.98
   0  -4  -5    1.85    0.58
   0  -4  -5    1.83    0.59
   0  -4  -6    9.42    1.51
   0   4   6    8.53    1.58
   0  -4  -6    9.55    0.93
   0  -4  -6   10.93    1.02
   0   4   6    9.80    2.18
   0  -4  -7  191.71    6.71
   0   4   7  193.10    9.74
   0  -4  -7  184.51    7.92
   0  -4  -7  198.69    6.78
   0  -4  -7  193.31    6.64
   0  -4  -8  155.75    5.66
   0  -4  -8  164.48    5.91
   0   4   8  157.71    8.91
   0  -4  -8  168.05    5.84
   0  -4  -8  165.38    5.94
   0   4   9  435.00   18.34
   0   4   9  428.01   18.29
   0  -4  -9  437.61   14.03
   0  -4  -9  459.25   14.35
   0  -4  -9  458.27   14.34
   0  -4  -9  436.66   14.15
   0  -4  -9  439.32   14.14
   0  -4  -9  444.86   14.32
   0   4  10  915.47   32.40
   0   4  10  869.88   31.97
   0  -4 -10  862.31   27.03
   0  -4 -10  889.50   27.15
   0  -4 -10  877.01   27.33
   0  -4 -10  868.30   27.12
   0  -4 -10  922.24   27.41
   0  -4 -10  913.88   27.36
   0   4  11   66.61    5.97
   0   4  11   59.59    5.58
   0  -4 -11   71.85    3.27
   0  -4 -11   70.05    3.19
   0  -4 -11   72.19    3.19
   0  -4 -11   63.61    2.95
   0  -4 -11   64.32    3.12
   0  -4 -11   55.92    2.85
   0   4  12   29.46    4.08
   0  -4 -12   35.27    2.03
   0  -4 -12   35.15    2.11
   0  -4 -12   31.69    2.05
   0  -4 -12   32.70    1.85
   0  -4 -12   27.71    1.77
   0  -4 -12   35.31    2.08
   0  -4 -12   31.55    1.74
   0  -4 -13   25.58    1.61
   0  -4 -13   23.10    1.45
   0  -4 -13   25.50    1.66
   0  -4 -13   23.12    1.32
   0  -4 -13   22.12    1.51
   0  -4 -13   20.93    1.19
   0  -4 -14   -0.15    0.66
   0  -4 -14   -0.35    0.57
   0  -4 -15   37.87    1.73
   0  -4 -15   39.04    1.97
   0  -4 -16    9.87    0.85
   0   5 -17   11.13    0.73
   0   5 -16    4.26    0.73
   0   5 -16    4.69    0.61
   0   5 -15   28.18    1.61
   0   5 -15   31.14    1.70
   0   5 -15   31.23    1.70
   0   5 -14   15.87    1.28
   0   5 -14   16.17    1.32
   0   5 -13    4.53    0.87
   0  -5  13    3.78    0.68
   0   5 -13    3.66    0.84
   0   5 -12   74.58    3.33
   0   5 -12   72.97    3.38
   0   5 -11   35.78    3.82
   0   5 -11   30.65    3.84
   0   5 -11   35.47    2.07
   0  -5  11   33.35    1.92
   0   5 -10  182.53    6.67
   0   5 -10  189.18   10.01
   0   5 -10  189.47    6.83
   0   5 -10  171.19    9.41
   0   5 -10  181.64    9.69
   0  -5  10  164.35    9.82
   0  -5  10  192.64    6.66
   0   5  -9   81.46    5.75
   0   5  -9   72.97    5.80
   0   5  -9   88.35    3.77
   0   5  -9   98.53    6.59
   0  -5   9   87.68    6.48
   0  -5   9   86.32    3.65
   0   5  -8  462.93   17.45
   0   5  -8  446.89   14.33
   0   5  -8  437.92   17.56
   0  -5   8  451.08   14.25
   0  -5   8  417.50   17.86
   0   5  -8  425.96   18.00
   0   5  -7    5.39    1.50
   0  -5   7    3.38    1.26
   0   5  -7    6.57    1.61
   0   5  -7    4.45    0.73
   0   5  -7    6.69    2.00
   0  -5   7    2.86    1.43
   0   5  -6  266.37   11.41
   0  -5   6  275.90   11.64
   0  -5   6  270.93    8.59
   0   5  -6  243.01    8.56
   0   5  -6  278.39   12.44
   0  -5   6  253.55   11.82
   0   5  -5   12.24    2.16
   0  -5   5   10.50    1.88
   0  -5   5   15.59    2.35
   0  -5   5   13.45    1.06
   0  -5   5   14.03    2.40
   0   5  -5   15.45    2.62
   0   5  -4  166.48    8.53
   0  -5   4  180.52    8.86
   0  -5   4  188.00    8.52
   0  -5   4  172.75    6.06
   0  -5   4  169.74    8.78
   0   5  -3   77.62    5.23
   0  -5   3   71.78    4.80
   0  -5   3   85.22    5.50
   0   5  -3   77.53    5.44
   0  -5   3   85.74    5.53
   0  -5   3   75.80    3.15
   0  -5   2  536.59   19.35
   0  -5   2  516.62   18.48
   0  -5   2  467.52   17.13
   0  -5   2  508.75   19.00
   0   5  -2  494.17   18.94
   0  -5   2  509.10   15.74
   0  -5   1   33.01    3.34
   0  -5   1   33.73    3.11
   0   5  -1   30.28    1.59
   0  -5   1   25.95    2.21
   0  -5   1   27.20    3.08
   0   5  -1   34.30    3.33
   0  -5   1   32.32    1.74
   0   5   0   37.87    3.48
   0  -5   0   34.64    3.41
   0   5   0   37.49    3.53
   0  -5   0   38.58    3.24
   0  -5   0   36.15    2.35
   0   5   0   37.71    1.78
   0  -5  -1   27.80    3.10
   0   5   1   30.39    3.12
   0   5   1   25.20    1.39
   0  -5  -1   29.57    2.73
   0   5   1   21.30    2.59
   0  -5  -1   21.98    2.83
   0  -5  -1   26.20    1.55
   0   5   2  328.49   13.54
   0  -5  -2  328.19   13.76
   0  -5  -2  334.25   13.21
   0  -5  -2  334.87   12.67
   0   5   2  321.45   10.35
   0   5   2  314.94   12.87
   0  -5  -2  337.92   10.64
   0   5   3   14.57    2.27
   0  -5  -3   17.85    2.37
   0  -5  -3   18.92    2.51
   0  -5  -3   12.67    1.76
   0   5   3   12.72    2.32
   0   5   3    9.93    1.76
   0  -5  -3   15.77    1.17
   0   5   4   91.80    5.06
   0  -5  -4   86.70    4.84
   0  -5  -4   99.95    3.74
   0  -5  -4   90.65    3.76
   0  -5  -4  100.87    5.74
   0   5   4   97.97    5.95
   0  -5  -4   95.69    5.94
   0  -5  -5    0.04    0.53
   0  -5  -5    0.07    0.42
   0  -5  -5   -0.35    0.80
   0   5   5    0.53    1.12
   0  -5  -5    0.12    0.44
   0   5   5    0.41    0.55
   0  -5  -5   -0.09    0.51
   0   5   6   70.16    5.57
   0  -5  -6   63.36    2.78
   0   5   6   69.13    4.76
   0  -5  -6   63.79    4.59
   0  -5  -6   70.87    2.85
   0  -5  -6   70.01    3.03
   0  -5  -7  108.54    4.16
   0   5   7  117.02    7.45
   0   5   7  107.81    7.35
   0  -5  -7  114.07    4.40
   0  -5  -8   55.94    2.67
   0  -5  -8   54.70    2.79
   0  -5  -8   54.88    2.74
   0   5   9    2.21    1.55
   0  -5  -9    3.36    0.84
   0  -5  -9    3.73    0.81
   0  -5  -9    3.82    0.93
   0  -5  -9    2.76    0.82
   0   5  10   49.06    5.09
   0  -5 -10   52.70    2.78
   0  -5 -10   55.93    2.81
   0  -5 -10   52.64    2.60
   0  -5 -10   52.42    2.64
   0  -5 -11   53.85    2.78
   0  -5 -11   55.38    2.78
   0  -5 -11   51.38    2.52
   0  -5 -11   52.92    2.59
   0  -5 -12   35.03    2.12
   0  -5 -12   37.32    2.13
   0  -5 -12   35.25    2.15
   0  -5 -12   41.76    2.20
   0  -5 -12   37.99    2.00
   0  -5 -13   93.13    3.77
   0  -5 -13   94.75    3.70
   0  -5 -13   83.75    3.43
   0  -5 -13   94.49    3.70
   0  -5 -14    4.73    0.80
   0  -5 -14    5.25    0.72
   0  -5 -14    4.54    0.59
   0  -5 -14    6.67    0.86
   0  -5 -15   43.29    1.90
   0  -5 -15   39.82    1.70
   0  -5 -15   43.63    1.84
   0  -5 -16    0.21    0.28
   0   6 -15   18.08    1.08
   0   6 -15   17.17    1.06
   0   6 -15   14.55    1.02
   0   6 -14   53.49    2.36
   0   6 -14   59.06    2.50
   0   6 -13   -0.20    0.52
   0   6 -13    0.36    0.55
   0  -6  13    0.43    0.48
   0   6 -12   16.90    1.36
   0   6 -12   18.30    1.45
   0   6 -12   18.67    1.42
   0   6 -11    1.66    0.68
   0   6 -11    1.91    0.71
   0  -6  11    1.48    0.59
   0  -6  11    1.21    0.58
   0  -6  10   44.70    2.34
   0   6 -10   43.42    2.43
   0   6 -10   44.71    2.35
   0  -6   9   23.00    1.64
   0   6  -9   16.52    3.00
   0  -6   9   15.52    2.90
   0   6  -9   24.06    3.10
   0   6  -9   25.91    3.38
   0   6  -9   25.94    1.78
   0  -6   8  295.72    9.71
   0   6  -8  272.32   13.54
   0  -6   8  248.70   13.03
   0   6  -8  289.04    9.73
   0   6  -8  273.91   12.67
   0   6  -8  272.11   12.40
   0   6  -7    0.27    1.36
   0  -6   7   -0.51    1.33
   0  -6   7    0.20    1.02
   0   6  -7   -0.62    1.18
   0  -6   7    0.27    0.48
   0   6  -7    0.14    0.64
   0   6  -7   -0.20    1.29
   0   6  -7   -0.19    1.08
   0  -6   6   15.82    2.84
   0   6  -6   17.43    3.01
   0   6  -6   16.01    2.71
   0  -6   6   17.35    2.71
   0  -6   6   17.21    1.32
   0   6  -6   16.62    1.36
   0  -6   5    2.46    1.53
   0   6  -5    2.05    1.33
   0  -6   5    1.38    1.19
   0  -6   5    1.54    0.63
   0   6  -5    1.53    0.69
   0  -6   5    1.68    1.15
   0  -6   4   13.27    2.52
   0   6  -4   10.65    2.42
   0   6  -4   13.21    2.45
   0  -6   4    8.21    2.12
   0  -6   4    8.91    1.04
   0  -6   4    8.85    1.67
   0   6  -3   83.92    6.20
   0  -6   3   90.43    6.35
   0  -6   3   87.86    3.63
   0  -6   3   88.98    5.86
   0  -6   3   87.59    6.28
   0   6  -3   81.87    6.01
   0  -6   3   67.88    4.62
   0  -6   3   83.88    5.88
   0  -6   2   29.91    3.29
   0  -6   2   33.35    3.72
   0  -6   2   29.69    3.63
   0   6  -2   23.07    3.18
   0  -6   2   28.31    1.63
   0  -6   2   31.99    1.86
   0  -6   2   29.32    3.28
   0  -6   2   22.43    2.31
   0  -6   1   20.94    2.85
   0  -6   1   18.05    2.80
   0   6  -1   14.78    2.57
   0   6  -1   18.34    2.81
   0  -6   1   23.98    3.23
   0  -6   1   19.03    1.31
   0  -6   1   16.69    1.36
   0  -6   1   17.61    2.61
   0  -6   0    5.18    1.76
   0   6   0    7.45    1.83
   0  -6   0    5.36    0.79
   0   6   0    5.15    1.77
   0  -6   0    5.18    1.49
   0  -6  -1    4.15    1.55
   0  -6  -1    4.10    1.59
   0   6   1    5.13    1.71
   0   6   1    5.50    1.70
   0   6   1    3.22    1.42
   0  -6  -1    4.38    0.76
   0  -6  -1    5.34    0.83
   0  -6  -1    4.57    1.38
   0   6   1    4.54    0.70
   0  -6  -2    3.71    1.45
   0  -6  -2    4.31    1.63
   0   6   2    2.79    1.47
   0  -6  -2    3.30    1.09
   0   6   2    2.47    0.61
   0   6   2    3.01    1.47
   0   6   2    0.89    1.47
   0  -6  -2    1.63    0.64
   0  -6  -2    3.02    0.68
   0  -6  -3    7.00    1.88
   0   6   3    7.80    2.01
   0  -6  -3    6.59    1.53
   0  -6  -3    7.44    0.86
   0   6   3    7.99    2.22
   0   6   3    6.85    1.64
   0  -6  -3    8.27    1.01
   0  -6  -3    8.51    0.97
   0   6   4   43.03    4.44
   0  -6  -4   47.02    4.37
   0   6   4   45.34    4.30
   0  -6  -4   44.32    2.28
   0   6   4   43.29    2.30
   0  -6  -4   38.95    2.02
   0   6   5   16.87    2.95
   0  -6  -5   13.53    1.12
   0  -6  -5   14.38    1.24
   0   6   5   15.14    1.31
   0   6   5   15.47    2.55
   0  -6  -5   14.90    2.54
   0  -6  -6  109.09    4.25
   0  -6  -6  118.46    4.41
   0  -6  -6  117.13    6.92
   0  -6  -7  130.31    5.23
   0  -6  -7  135.72    5.22
   0   6   7  132.00    8.46
   0   6   8    1.61    1.54
   0   6   8    1.14    1.35
   0  -6  -8    2.65    0.83
   0  -6  -8    2.15    0.76
   0  -6  -9   29.60    1.91
   0  -6  -9   30.42    1.95
   0  -6 -10   42.60    2.24
   0  -6 -10   40.23    2.32
   0  -6 -10   37.57    2.22
   0  -6 -11    3.62    0.77
   0  -6 -11    2.82    0.75
   0  -6 -11    3.65    0.87
   0  -6 -11    2.93    0.79
   0  -6 -12    0.39    0.53
   0  -6 -12    0.67    0.60
   0  -6 -12    0.04    0.61
   0  -6 -12    1.45    0.65
   0  -6 -13   45.83    1.97
   0  -6 -13   43.75    1.90
   0  -6 -13   47.18    2.09
   0  -6 -14    7.39    0.67
   0  -6 -15   31.00    1.27
   0   7 -13   43.32    1.92
   0   7 -13   44.23    1.82
   0   7 -13   49.36    2.08
   0   7 -12    6.40    0.74
   0   7 -12    5.01    0.73
   0  -7  12    5.92    0.73
   0   7 -12    6.13    0.82
   0  -7  11   28.22    1.65
   0   7 -11   27.82    1.68
   0  -7  11   26.72    1.53
   0   7 -11   29.84    1.66
   0   7 -11   30.94    1.79
   0  -7  10    7.22    0.93
   0   7 -10    7.33    0.99
   0   7 -10    7.40    0.93
   0  -7   9    4.70    0.88
   0   7  -9    4.79    0.90
   0  -7   8  518.97   15.91
   0   7  -8  493.84   15.86
   0   7  -8  476.76   15.43
   0  -7   7    1.51    0.58
   0   7  -7    1.55    1.21
   0  -7   7    1.79    1.46
   0   7  -7    1.97    0.77
   0  -7   7    2.93    1.66
   0   7  -7    4.56    2.03
   0  -7   7    3.32    0.82
   0   7  -7    2.12    0.71
   0   7  -6  135.54    7.73
   0  -7   6  142.52    8.87
   0  -7   6  147.57    9.11
   0   7  -6  144.07    9.26
   0   7  -6  147.63    5.58
   0  -7   6  157.06    5.59
   0   7  -6  139.43    8.65
   0  -7   6  136.68    8.41
   0   7  -5    0.29    1.45
   0  -7   5   -0.82    1.50
   0  -7   5    0.11    0.55
   0  -7   5   -0.25    1.03
   0   7  -5    0.52    1.26
   0   7  -5    0.29    0.69
   0  -7   4  572.13   22.93
   0  -7   4  609.03   23.59
   0   7  -4  586.01   23.59
   0  -7   4  592.54   23.20
   0   7  -4  606.76   23.44
   0   7  -4  579.51   18.81
   0  -7   4  607.30   18.83
   0  -7   3    2.16    1.50
   0  -7   3    1.65    1.47
   0   7  -3    0.28    1.43
   0   7  -3    2.58    0.91
   0  -7   3    2.10    0.77
   0  -7   3    1.64    1.67
   0   7  -3    1.92    1.57
   0  -7   2  771.29   28.59
   0  -7   2  753.91   27.60
   0   7  -2  704.72   26.76
   0  -7   2  776.51   28.52
   0   7  -2  748.74   28.22
   0  -7   2  748.89   23.23
   0  -7   2  773.81   23.65
   0   7  -1  510.53   20.65
   0  -7   1  498.72   20.63
   0  -7   1  506.04   19.67
   0   7  -1  479.14   19.34
   0  -7   1  516.69   20.71
   0   7  -1  485.09   20.08
   0  -7   1  482.85   15.68
   0   7  -1  491.40   16.04
   0  -7   1  513.60   16.09
   0   7   0   42.71    4.67
   0   7   0   46.03    4.62
   0   7   0   49.84    4.67
   0  -7   0   47.69    4.36
   0  -7   0   47.95    2.46
   0   7   0   50.88    2.70
   0   7   1   22.39    3.39
   0  -7  -1   18.47    3.08
   0   7   1   17.94    2.85
   0   7   1   16.57    2.81
   0  -7  -1   16.12    1.26
   0  -7  -1   19.61    2.70
   0  -7  -1   18.92    1.47
   0  -7  -1   20.78    1.58
   0   7   1   18.12    1.55
   0  -7  -2   24.62    3.52
   0   7   2   25.78    3.64
   0   7   2   23.36    3.42
   0   7   2   26.78    3.23
   0  -7  -2   22.74    1.53
   0  -7  -2   19.53    2.67
   0  -7  -2   22.05    1.48
   0  -7  -2   24.67    1.71
   0   7   2   24.40    1.79
   0  -7  -2   23.74    1.70
   0  -7  -3   57.39    2.79
   0   7   3   53.45    5.17
   0  -7  -3   57.08    2.66
   0  -7  -3   71.84    5.83
   0   7   3   63.12    5.58
   0  -7  -3   68.36    3.08
   0   7   3   63.74    3.04
   0  -7  -4    9.03    1.07
   0   7   4    5.73    2.09
   0  -7  -4    6.68    0.85
   0   7   4    5.96    1.91
   0  -7  -4    6.40    1.96
   0  -7  -4    6.95    0.96
   0   7   4    7.41    1.06
   0  -7  -5  160.79    6.11
   0   7   5  147.94    9.44
   0  -7  -5  152.50    5.74
   0  -7  -5  184.27    6.18
   0   7   5  171.81    6.10
   0  -7  -5  170.47    9.26
   0   7   5  171.78    9.34
   0  -7  -6    3.19    0.67
   0  -7  -6    3.16    0.84
   0   7   6    3.56    0.77
   0   7   6    3.40    1.66
   0   7   6    3.08    1.71
   0  -7  -7    2.54    0.82
   0  -7  -7    1.50    0.72
   0  -7  -8   40.10    2.20
   0  -7  -8   33.82    2.10
   0  -7  -8   40.59    2.22
   0  -7  -9  220.72    7.50
   0  -7  -9  211.07    7.49
   0  -7 -10   49.10    2.25
   0  -7 -10   41.44    2.20
   0  -7 -10   45.14    2.27
   0  -7 -11  100.38    3.70
   0  -7 -11   95.21    3.76
   0  -7 -11  100.58    3.81
   0  -7 -11  101.29    3.79
   0  -7 -12   18.60    1.05
   0  -7 -12   18.18    1.13
   0  -7 -13  135.29    4.43
   0   8 -11   46.29    2.00
   0   8 -11   43.25    2.01
   0  -8  10   52.46    2.29
   0   8 -10   49.33    2.25
   0  -8  10   50.11    2.18
   0   8 -10   48.46    2.12
   0   8 -10   51.24    2.32
   0  -8   9    4.97    0.78
   0   8  -9    4.94    0.78
   0   8  -9    5.02    0.71
   0  -8   8    8.85    1.00
   0   8  -8    9.40    1.00
   0  -8   7    9.99    1.08
   0   8  -7    9.49    0.97
   0  -8   7   10.17    0.97
   0   8  -7   10.19    1.08
   0  -8   6  101.17    4.17
   0   8  -6   98.84    4.01
   0  -8   6  100.41    3.98
   0   8  -6   97.60    4.06
   0  -8   5    4.44    0.79
   0   8  -5    4.82    0.95
   0   8  -4   76.18    3.49
   0  -8   4   75.99    3.43
   0   8  -3  164.36    6.20
   0  -8   3  161.92    6.15
   0  -8   2  145.71    5.66
   0   8  -1   63.76    3.14
   0  -8   1   63.72    3.09
   0   8  -1   64.24    5.84
   0  -8   1   58.11    2.74
   0   8   0   -0.28    1.81
   0   8   0    0.50    0.78
   0   8   1   10.31    1.26
   0  -8  -1   10.18    1.14
   0  -8  -1   10.70    1.02
   0  -8  -2    0.82    0.54
   0  -8  -2    0.78    0.48
   0   8   2    0.47    0.75
   0  -8  -2    1.17    0.64
   0   8   3   30.84    1.92
   0  -8  -3   31.12    1.90
   0  -8  -3   29.77    1.63
   0  -8  -3   26.83    1.63
   0  -8  -4    0.85    0.56
   0  -8  -4    0.77    0.56
   0   8   4    1.27    0.67
   0  -8  -5    8.49    0.98
   0   8   5    9.86    0.99
   0  -8  -6   43.23    1.89
   0  -8  -6   43.88    1.76
   0  -8  -7   48.94    2.38
   0  -8  -7   49.04    2.29
   0  -8  -7   46.92    2.34
   0  -8  -8   19.65    1.30
   0  -8  -8   16.51    1.20
   0  -8  -8   16.92    1.24
   0  -8  -9   62.99    2.57
   0  -8  -9   62.50    2.59
   0  -8  -9   61.97    2.56
   0  -8  -9   59.94    2.54
   0  -8 -10    8.03    0.74
   0  -8 -10    7.97    0.74
   0  -8 -10    6.84    0.72
   0  -8 -11   42.89    1.64
   0  -8 -11   41.98    1.68
   0  -8 -11   42.13    1.69
   0  -9   8    0.45    0.39
   0   9  -8    0.15    0.38
   0  -9   7   17.11    1.17
   0   9  -7   17.34    1.15
   0  -9   6   25.23    1.48
   0  -9   6   20.13    1.31
   0   9  -6   25.26    1.41
   0  -9   6   24.49    1.36
   0   9  -6   22.70    1.36
   0   9  -5    1.01    0.58
   0  -9   5    0.66    0.51
   0   9  -5    0.64    0.44
   0  -9   5    0.94    0.49
   0   9  -4   29.08    1.73
   0  -9   4   29.81    1.70
   0   9  -4   28.84    1.61
   0  -9   3   66.91    2.91
   0   9  -3   66.23    2.95
   0   9  -3   61.32    2.70
   0  -9   2  114.15    4.45
   0  -9   1    7.91    0.95
   0   9  -1    8.47    1.03
   0  -9   1    6.69    0.77
   0   9   0   67.39    2.96
   0  -9   0   59.26    2.53
   0   9   1   29.12    1.77
   0  -9  -1   30.90    1.76
   0  -9  -1   28.24    1.47
   0  -9  -2    0.58    0.51
   0   9   2   -0.13    0.59
   0  -9  -3   42.51    2.08
   0   9   3   42.44    2.09
   0  -9  -4    0.73    0.47
   0   9   4    1.23    0.52
   0  -9  -4    0.67    0.55
   0  -9  -4    1.09    0.46
   0  -9  -5   15.69    1.11
   0   9   5   16.27    1.00
   0  -9  -5   13.98    1.10
   0  -9  -6    3.55    0.60
   0  -9  -7   47.78    2.03
   0  -9  -8    0.65    0.36
   0  -9  -8    0.46    0.30
   0  -9  -8    0.26    0.30
   0  10  -4   10.65    0.76
   0 -10   3   -0.08    0.29
   0 -10   3    0.16    0.34
   0  10  -3    0.13    0.39
   0 -10   3    0.05    0.32
   0 -10   2   32.20    1.50
   0 -10   2   33.97    1.51
   0 -10   1   10.82    0.84
   0  10  -1   11.36    0.87
   0 -10   1   10.56    0.80
   0 -10   0   15.66    1.04
   0  10   0   23.98    1.21
   0  10   1   24.55    1.21
   0 -10  -1   21.96    1.17
   0 -10  -2   11.04    0.81
   0  10   2   11.45    0.80
   0 -10  -3   46.95    1.88
   0  10   3   46.53    1.77
   0 -10  -4    4.26    0.48
   0 -10  -4    4.11    0.42
   0 -10  -5   31.93    1.29
  -1  10   4   53.89    1.98
  -1  10   3    0.19    0.37
   1 -10  -2    9.72    0.66
  -1  10   2   12.12    0.87
   1 -10  -2   10.22    0.79
   1 -10  -2   11.90    0.86
   1 -10  -1    0.14    0.31
   1 -10  -1    0.64    0.38
  -1  10   1    0.43    0.46
   1 -10  -1    0.19    0.35
   1 -10   0   12.18    0.81
  -1  10   0   12.35    0.94
   1 -10   1   79.66    2.98
   1 -10   1   81.03    2.92
   1 -10   1   84.32    3.12
   1 -10   1   77.57    3.04
   1 -10   2    0.81    0.39
   1 -10   2    0.25    0.34
   1 -10   2    0.53    0.39
   1 -10   2    0.90    0.39
   1 -10   3   10.73    0.81
   1 -10   3   10.13    0.77
   1 -10   3   10.23    0.80
  -1  10  -3   11.85    0.88
   1 -10   3   11.43    0.84
   1 -10   4   57.84    2.27
   1 -10   4   54.06    2.16
  -1  10  -4   59.33    2.25
   1 -10   5  146.78    4.79
   1 -10   6    1.99    0.36
   1  -9  -8   16.67    1.01
   1  -9  -7    5.03    0.68
   1  -9  -6  118.93    4.30
   1  -9  -5   50.28    1.74
   1  -9  -5   47.35    1.49
   1  -9  -5   51.92    1.68
  -1   9   5   53.99    1.70
   1  -9  -4   72.55    2.87
   1  -9  -4   67.16    2.73
   1  -9  -4   67.98    2.88
  -1   9   4   69.73    2.90
   1  -9  -4   63.42    2.80
   1  -9  -3   21.17    1.38
   1  -9  -3   20.68    1.32
   1  -9  -3   24.13    1.50
  -1   9   3   24.33    1.54
   1  -9  -3   22.54    1.47
   1  -9  -2   52.68    2.32
   1  -9  -2   54.07    2.35
  -1   9   2   49.21    2.47
   1  -9  -2   46.30    2.41
   1  -9  -2   50.83    2.47
   1  -9  -1   55.51    2.42
   1  -9  -1   55.55    2.52
  -1   9   1   58.46    2.77
   1  -9   0   40.04    2.05
  -1   9   0   41.62    2.24
   1  -9   1   43.60    2.12
   1  -9   1   45.10    2.25
   1  -9   1   43.90    2.30
   1  -9   2    7.18    0.88
   1  -9   2    6.92    0.81
   1  -9   2    8.26    0.97
   1  -9   3   64.64    2.66
   1  -9   3   68.60    2.97
   1  -9   3   66.43    2.93
   1  -9   3   60.99    2.87
  -1   9  -3   66.68    3.00
   1  -9   4    0.79    0.53
   1  -9   4    0.91    0.53
  -1   9  -4    1.78    0.67
   1  -9   4    0.88    0.53
  -1   9  -5   32.06    1.63
   1  -9   5   33.17    1.73
   1  -9   5   31.05    1.69
  -1   9  -5   34.43    1.80
  -1   9  -6    0.38    0.39
  -1   9  -6    0.56    0.50
   1  -9   6    0.19    0.40
   1  -9   6    0.57    0.41
   1  -9   7   72.21    2.87
  -1   9  -7   64.98    2.64
   1  -9   8   60.78    2.48
   1  -9   8   61.49    2.52
   1  -9   9    3.14    0.50
   1  -8 -12   21.29    1.00
   1  -8 -12   21.37    0.99
   1  -8 -11    3.47    0.56
   1  -8 -11    3.97    0.55
   1  -8 -11    4.69    0.60
   1  -8 -10   59.09    2.44
   1  -8 -10   57.84    2.37
   1  -8 -10   61.87    2.51
   1  -8  -9   27.30    1.51
   1  -8  -9   25.17    1.45
   1  -8  -8    2.66    0.64
   1  -8  -8    2.27    0.55
   1  -8  -7   24.45    1.57
   1  -8  -7   22.60    1.44
   1  -8  -6   17.02    1.23
   1  -8  -6   14.39    1.14
  -1   8   6   15.32    1.22
   1  -8  -6   16.94    1.22
   1  -8  -6   18.41    1.45
   1  -8  -6   15.85    1.22
   1  -8  -5    1.77    0.60
   1  -8  -5    1.65    0.65
  -1   8   5    1.53    0.71
   1  -8  -5    1.61    0.59
   1  -8  -5    1.50    0.74
   1  -8  -5    1.68    0.59
   1  -8  -4   32.59    1.83
   1  -8  -4   33.39    1.96
  -1   8   4   32.27    1.99
   1  -8  -4   29.58    1.71
   1  -8  -3    9.13    1.00
   1  -8  -3   10.42    1.14
  -1   8   3    8.97    1.17
  -1   8   2   34.56    4.23
  -1   8   2   39.23    4.54
   1  -8  -2   42.65    2.26
   1  -8  -2   42.62    2.38
   1  -8  -2   43.09    2.42
  -1   8   2   47.39    2.55
  -1   8   1   39.08    4.57
   1  -8  -1   33.03    4.05
  -1   8   1   35.89    4.21
   1  -8  -1   34.13    3.78
   1  -8  -1   39.98    2.23
  -1   8   1   41.43    2.41
  -1   8   0   26.58    3.74
  -1   8   0   18.78    3.05
  -1   8   0   24.39    3.37
   1  -8   0   22.35    3.09
   1  -8   0   25.24    1.70
   1  -8   0   24.63    1.76
   1  -8   1   56.12    5.34
  -1   8  -1   53.89    4.95
  -1   8  -1   51.13    4.99
   1  -8   1   50.80    4.79
   1  -8   1   55.62    2.70
   1  -8   1   54.40    2.82
  -1   8  -2   61.61    5.73
   1  -8   2   65.95    5.73
  -1   8  -2   67.75    5.85
   1  -8   2   70.36    3.08
   1  -8   2   56.81    5.23
   1  -8   2   65.85    3.19
   1  -8   3  113.09    4.51
  -1   8  -3  121.53    4.53
  -1   8  -3  114.96    4.79
   1  -8   3  118.42    4.74
   1  -8   4   18.02    1.36
  -1   8  -4   18.67    1.39
   1  -8   4   20.79    1.52
  -1   8  -4   22.53    1.69
   1  -8   5   70.29    3.02
  -1   8  -5   71.40    3.13
   1  -8   5   70.94    3.16
  -1   8  -5   71.63    3.26
  -1   8  -6    0.58    0.51
   1  -8   6    0.89    0.62
  -1   8  -6    1.41    0.68
   1  -8   6    1.23    0.60
   1  -8   6    0.50    0.51
   1  -8   7   71.37    3.18
   1  -8   7   67.04    2.85
   1  -8   7   69.21    2.87
  -1   8  -7   68.14    2.90
  -1   8  -7   70.17    3.05
   1  -8   8  117.48    4.55
  -1   8  -8  117.05    4.46
   1  -8   9   62.62    2.75
   1  -8   9   63.97    2.69
  -1   8  -9   59.08    2.55
  -1   8  -9   57.54    2.64
   1  -8  10   12.90    1.00
  -1   8 -10   12.92    0.98
   1  -8  11    0.11    0.40
   1  -7 -14   80.03    2.73
   1  -7 -13    9.89    0.80
   1  -7 -13    8.57    0.73
   1  -7 -13    8.12    0.70
   1  -7 -12   33.84    1.75
   1  -7 -12   39.09    1.87
   1  -7 -12   36.26    1.85
   1  -7 -12   41.24    1.84
   1  -7 -11    8.89    1.01
   1  -7 -11    8.62    0.94
   1  -7 -11    8.81    0.95
   1  -7 -10   13.75    1.11
   1  -7 -10   16.61    1.30
   1  -7 -10   17.44    1.37
   1  -7 -10   18.02    1.36
   1  -7  -9   10.58    1.04
   1  -7  -9   13.97    1.29
   1  -7  -9   12.89    1.25
   1  -7  -8    4.38    0.92
   1  -7  -8    3.85    0.74
   1  -7  -7   40.71    2.11
  -1   7   7   35.14    4.27
   1  -7  -7   37.09    1.93
   1  -7  -7   39.52    2.01
   1  -7  -7   41.90    2.27
   1  -7  -6  131.34    5.03
   1  -7  -6  127.66    4.89
  -1   7   6  126.06    4.90
   1  -7  -6  130.42    4.89
   1  -7  -6  130.33    5.09
   1  -7  -6  119.53    7.40
   1  -7  -5  113.79    4.57
   1  -7  -5  125.44    4.75
  -1   7   5  122.95    4.76
  -1   7   5  120.70    7.72
   1  -7  -5  114.03    7.33
   1  -7  -5  115.48    4.62
   1  -7  -4  125.11    7.74
  -1   7   4  114.62    7.65
  -1   7   4  127.61    8.22
   1  -7  -4  113.22    4.52
   1  -7  -4  119.41    4.59
   1  -7  -4  111.28    4.74
   1  -7  -4  125.98    4.78
   1  -7  -3   37.26    4.10
  -1   7   3   37.06    4.23
  -1   7   3   31.97    4.07
   1  -7  -3   28.67    1.73
   1  -7  -3   31.90    3.45
   1  -7  -3   31.69    1.88
   1  -7  -3   30.71    1.99
   1  -7  -3   36.20    2.07
   1  -7  -2    1.48    1.19
  -1   7   2    0.52    1.56
  -1   7   2    1.71    1.19
   1  -7  -2    0.39    0.66
   1  -7  -2    1.49    0.66
   1  -7  -2    1.31    1.24
  -1   7   2   -0.27    1.18
   1  -7  -1   16.18    2.64
  -1   7   1   22.78    3.16
   1  -7  -1   19.83    1.54
  -1   7   1   18.70    3.12
   1  -7  -1   17.27    2.96
  -1   7   0  860.71   31.02
  -1   7   0  857.13   30.45
   1  -7   0  853.39   30.09
   1  -7   0  832.04   25.92
   1  -7   0  840.15   26.11
   1  -7   1  502.39   20.63
  -1   7  -1  528.01   20.70
   1  -7   1  507.67   20.07
   1  -7   1  503.33   16.07
   1  -7   1  501.90   16.27
  -1   7  -2   14.23    2.80
   1  -7   2   15.60    2.80
  -1   7  -2   11.57    2.59
   1  -7   2   11.35    2.39
   1  -7   2   14.82    2.70
   1  -7   2   10.98    1.16
   1  -7   2   14.91    1.37
   1  -7   3   56.96    5.23
  -1   7  -3   59.00    5.46
   1  -7   3   70.00    5.56
  -1   7  -3   62.98    5.70
   1  -7   3   47.84    4.21
   1  -7   3   63.93    2.91
   1  -7   3   63.88    3.03
   1  -7   4   36.21    4.04
  -1   7  -4   39.80    4.39
   1  -7   4   28.07    3.54
  -1   7  -4   27.06    3.93
   1  -7   4   27.37    3.19
   1  -7   4   27.62    3.61
   1  -7   4   29.71    1.87
   1  -7   4   36.25    2.05
   1  -7   5  157.68    8.93
  -1   7  -5  155.72    9.13
   1  -7   5  155.53    8.95
  -1   7  -5  157.98    5.85
   1  -7   5  166.32    9.43
   1  -7   5  149.42    8.35
   1  -7   5  157.56    6.00
   1  -7   5  158.12    5.86
  -1   7  -6   61.17    5.28
   1  -7   6   55.23    4.82
   1  -7   6   50.60    4.99
   1  -7   6   51.15    4.67
  -1   7  -6   56.33    2.78
  -1   7  -6   51.02    5.33
   1  -7   6   59.73    2.94
   1  -7   6   56.35    2.69
  -1   7  -6   59.59    2.83
   1  -7   7  307.14   14.21
  -1   7  -7  335.61   14.42
   1  -7   7  323.76   14.85
  -1   7  -7  332.39   11.02
  -1   7  -7  333.71   15.58
   1  -7   7  347.09   11.19
   1  -7   7  327.74   10.74
   1  -7   7  331.28   10.74
  -1   7  -7  322.63   10.79
   1  -7   8    6.78    1.01
  -1   7  -8    5.28    0.90
  -1   7  -8    5.36    0.79
   1  -7   9  165.69    6.08
  -1   7  -9  161.17    6.03
   1  -7  10   27.98    1.74
  -1   7 -10   26.00    1.65
   1  -7  10   27.27    1.65
  -1   7 -10   28.56    1.76
   1  -7  11    2.88    0.69
   1  -7  11    2.74    0.62
  -1   7 -11    2.22    0.62
   1  -7  12   12.55    1.01
  -1   7 -12   12.96    1.03
  -1   7 -13   18.24    1.10
   1  -6 -15   29.85    1.39
   1  -6 -15   33.57    1.38
   1  -6 -14   11.39    0.94
   1  -6 -14   12.78    0.95
   1  -6 -14   13.32    0.92
   1  -6 -13   32.65    1.77
   1  -6 -13   34.11    1.79
   1  -6 -13   30.99    1.69
   1  -6 -13   30.77    1.59
   1  -6 -12   48.67    2.41
   1  -6 -12   50.08    2.39
   1  -6 -12   49.42    2.45
   1  -6 -12   49.56    2.35
   1  -6 -12   48.10    2.19
   1  -6 -11    0.73    0.59
   1  -6 -11    0.57    0.69
   1  -6 -11    0.28    0.67
   1  -6 -11    0.05    0.71
   1  -6 -11    0.56    0.61
   1  -6 -11    0.45    0.66
   1  -6 -10   32.13    1.87
   1  -6 -10   31.81    1.82
   1  -6 -10   34.33    2.04
   1  -6  -9   24.69    1.65
   1  -6  -9   23.55    1.56
   1  -6  -9   26.05    1.78
  -1   6   9   23.61    3.49
  -1   6   9   21.00    3.44
   1  -6  -8   83.80    3.49
  -1   6   8   77.48    6.40
   1  -6  -8   82.57    3.61
   1  -6  -8   76.84    3.28
   1  -6  -8   87.94    3.72
   1  -6  -7  106.40    4.23
  -1   6   7  105.42    7.41
   1  -6  -7  108.87    4.09
   1  -6  -7  107.73    4.39
   1  -6  -7  101.91    4.38
   1  -6  -6   11.08    1.20
   1  -6  -6   12.25    1.28
  -1   6   6   11.22    2.54
   1  -6  -6   14.33    1.26
   1  -6  -6   17.93    1.29
   1  -6  -6   20.40    2.69
  -1   6   6   19.81    2.77
   1  -6  -5  430.64   16.62
  -1   6   5  418.44   16.81
   1  -6  -5  391.97   13.14
   1  -6  -5  410.51   13.18
  -1   6   5  403.73   17.27
   1  -6  -5  400.11   13.06
   1  -6  -5  389.25   13.28
   1  -6  -5  443.65   13.21
   1  -6  -4   31.92    1.85
   1  -6  -4   30.40    1.79
   1  -6  -4   28.74    1.77
   1  -6  -4   31.08    1.78
   1  -6  -4   31.75    1.92
  -1   6   4   33.62    3.71
   1  -6  -4   28.70    3.39
  -1   6   3   59.75    4.43
   1  -6  -3   55.67    2.60
  -1   6   3   60.23    4.98
   1  -6  -3   60.00    4.87
   1  -6  -3   59.06    4.45
   1  -6  -3   57.54    2.78
   1  -6  -3   64.25    2.85
  -1   6   2  324.35   13.36
   1  -6  -2  298.78   10.08
   1  -6  -2  322.98   13.31
   1  -6  -2  335.50   14.07
  -1   6   2  323.13   14.01
   1  -6  -2  316.82   10.39
   1  -6  -2  324.53   10.47
  -1   6   1    5.23    1.69
   1  -6  -1    3.42    0.73
  -1   6   1    3.43    1.44
   1  -6  -1    2.08    1.22
   1  -6   0    4.55    1.62
  -1   6   0    3.65    1.48
   1  -6   0    4.73    0.78
   1  -6   0    4.56    1.19
   1  -6   0    3.89    1.41
   1  -6   0    3.48    0.69
  -1   6   0    3.18    1.35
   1  -6   0    2.70    1.35
   1  -6   1   -0.28    0.54
   1  -6   1    0.36    0.50
   1  -6   1    0.68    1.08
   1  -6   1   -0.28    0.80
   1  -6   1    0.40    0.95
   1  -6   1    0.49    0.50
  -1   6  -1    0.89    1.27
   1  -6   1    0.41    1.04
   1  -6   2    3.87    1.31
  -1   6  -2    2.30    1.35
   1  -6   2    3.16    0.74
   1  -6   2    3.17    1.41
  -1   6  -2    3.72    1.58
   1  -6   2    5.81    1.69
   1  -6   2    3.76    0.74
   1  -6   3   35.50    2.00
   1  -6   3   41.37    3.61
   1  -6   3   47.33    4.25
  -1   6  -3   33.32    3.91
   1  -6   3   43.95    4.09
   1  -6   3   37.66    3.89
  -1   6  -3   43.14    4.20
   1  -6   3   44.12    2.22
   1  -6   4  174.25    9.00
   1  -6   4  189.44    9.83
   1  -6   4  197.41    9.75
  -1   6  -4  177.13   10.00
  -1   6  -4  195.01    9.94
   1  -6   4  191.17    9.70
   1  -6   4  188.25    6.66
   1  -6   5  371.63   15.29
   1  -6   5  362.04   15.79
   1  -6   5  378.04   15.61
   1  -6   5  372.48   12.06
  -1   6  -5  362.80   15.63
   1  -6   5  380.52   15.55
  -1   6  -6   16.40    2.67
   1  -6   6   18.50    2.65
  -1   6  -6   14.69    2.98
   1  -6   6   16.67    2.74
  -1   6  -6   18.79    1.43
   1  -6   6   15.20    2.67
   1  -6   6   17.14    2.78
   1  -6   6   18.39    1.47
   1  -6   6   18.81    1.33
   1  -6   7  193.67   10.15
  -1   6  -7  193.88    9.78
   1  -6   7  157.21    9.21
  -1   6  -7  182.29    6.58
  -1   6  -7  175.82   10.16
   1  -6   7  153.85    9.08
   1  -6   7  186.73    6.67
  -1   6  -7  181.35    9.23
   1  -6   8   28.13    1.83
   1  -6   8   26.01    3.28
  -1   6  -8   30.32    3.96
   1  -6   8   17.13    2.90
   1  -6   8   24.34    3.33
  -1   6  -8   21.12    3.11
  -1   6  -8   26.00    1.79
  -1   6  -8   23.74    1.58
   1  -6   9  283.35    9.55
  -1   6  -9  263.95   13.27
  -1   6  -9  286.80    9.59
   1  -6   9  246.52   12.72
  -1   6  -9  280.27   12.90
  -1   6  -9  278.12    9.25
   1  -6   9  264.34   12.78
  -1   6  -9  269.27   12.95
   1  -6  10   48.27    2.58
  -1   6 -10   50.57    2.59
   1  -6  10   51.57    2.51
  -1   6 -10   52.43    2.70
  -1   6 -10   52.23    2.47
  -1   6 -11    8.50    1.05
   1  -6  11    9.11    0.97
  -1   6 -11    7.36    1.03
  -1   6 -11    8.01    0.94
  -1   6 -12   39.57    2.08
   1  -6  12   39.43    2.01
  -1   6 -12   35.48    1.90
   1  -6  13    9.25    0.90
  -1   6 -13    9.12    0.95
  -1   6 -14    0.64    0.50
   1  -5 -16   87.20    3.04
   1  -5 -16   96.23    3.18
   1  -5 -15    1.41    0.51
   1  -5 -15    0.66    0.43
   1  -5 -15    0.60    0.54
   1  -5 -14   42.32    2.10
   1  -5 -14   42.33    2.17
   1  -5 -14   45.31    2.12
   1  -5 -14   41.83    2.02
   1  -5 -13    0.38    0.58
   1  -5 -13    0.91    0.70
   1  -5 -13    1.17    0.73
   1  -5 -13    1.40    0.75
   1  -5 -13    1.40    0.68
   1  -5 -13    1.32    0.65
   1  -5 -12   70.51    3.21
   1  -5 -12   78.02    3.33
   1  -5 -12   74.91    3.30
   1  -5 -12   72.36    3.43
   1  -5 -12   77.17    3.42
   1  -5 -12   77.47    3.41
   1  -5 -11    1.74    0.72
  -1   5  11    3.62    1.70
  -1   5  11    2.20    1.64
   1  -5 -11    3.39    0.85
   1  -5 -11    3.22    0.88
   1  -5 -11    2.39    0.86
   1  -5 -11    2.89    0.88
   1  -5 -11    2.59    0.84
   1  -5 -10    2.62    0.68
  -1   5  10   -0.26    1.81
  -1   5  10    0.27    1.40
   1  -5 -10    1.62    0.73
   1  -5 -10    1.37    0.73
   1  -5 -10    2.78    0.80
   1  -5  -9    4.55    0.89
  -1   5   9    8.41    2.34
  -1   5   9    6.44    1.92
   1  -5  -9    6.20    0.98
   1  -5  -9    4.92    0.97
   1  -5  -8    0.29    0.57
   1  -5  -8    0.40    0.69
   1  -5  -8    0.78    0.67
  -1   5   8    1.48    1.51
   1  -5  -7   40.75    2.31
   1  -5  -7   44.54    2.28
  -1   5   7   41.74    4.26
   1  -5  -7   42.61    2.14
   1  -5  -7   33.83    3.15
   1  -5  -7   41.62    1.96
   1  -5  -6    0.59    0.52
   1  -5  -6    0.43    0.60
  -1   5   6    0.88    1.26
   1  -5  -6    0.62    0.87
   1  -5  -6    0.11    0.40
  -1   5   6   -0.34    0.96
   1  -5  -6    0.52    0.58
   1  -5  -5  101.88    5.86
  -1   5   5   91.23    5.83
  -1   5   5  105.93    6.59
   1  -5  -5  102.34    3.95
   1  -5  -5  102.20    3.93
   1  -5  -5   98.98    3.83
   1  -5  -5   97.52    3.98
   1  -5  -5   98.52    3.79
  -1   5   4   17.01    2.07
   1  -5  -4   21.21    2.33
   1  -5  -4   20.85    2.54
  -1   5   4   22.19    2.71
   1  -5  -4   17.71    1.24
   1  -5  -4   17.79    1.32
   1  -5  -4   21.42    1.31
   1  -5  -3  345.71   13.76
  -1   5   3  363.91   13.78
  -1   5   3  359.21   14.48
   1  -5  -3  380.73   14.60
   1  -5  -3  364.50   11.60
   1  -5  -2  579.15   20.20
  -1   5   2  597.67   20.38
  -1   5   2  575.74   20.78
   1  -5  -2  577.31   20.82
   1  -5  -2  559.37   17.65
  -1   5   1  191.52    8.96
  -1   5   1  184.79    8.60
   1  -5  -1  184.56    8.43
   1  -5  -1  175.18    7.46
   1  -5   0   11.81    1.88
   1  -5   0   16.23    1.85
   1  -5   0   11.83    2.00
  -1   5   0   10.19    1.94
   1  -5   0   12.47    2.06
  -1   5   0   12.49    2.10
   1  -5   0   15.42    1.11
   1  -5   1  315.46   12.49
  -1   5  -1  329.23   13.69
   1  -5   1  353.57   13.57
   1  -5   1  346.70   13.81
   1  -5   1  340.51   10.86
   1  -5   2  108.33    5.76
   1  -5   2  106.01    6.12
  -1   5  -2   99.35    6.28
   1  -5   2  103.93    6.05
  -1   5  -2  107.70    6.30
   1  -5   2  114.79    6.46
   1  -5   2  113.87    4.16
   1  -5   3   22.84    2.49
   1  -5   3   16.14    2.29
  -1   5  -3   23.15    2.87
   1  -5   3   23.34    2.69
   1  -5   3   23.12    2.65
  -1   5  -3   20.16    2.57
   1  -5   3   20.18    1.33
   1  -5   4   31.17    3.18
   1  -5   4   26.88    2.88
   1  -5   4   23.40    2.78
   1  -5   4   26.00    1.53
   1  -5   4   32.38    3.17
  -1   5  -4   28.55    3.10
   1  -5   5  172.21    8.43
  -1   5  -5  173.49    9.16
   1  -5   5  169.15    5.85
  -1   5  -5  155.46    8.23
   1  -5   5  169.54    8.30
   1  -5   6   19.72    2.53
  -1   5  -6   18.74    2.61
   1  -5   6   26.85    3.08
  -1   5  -6   25.33    1.57
   1  -5   6   24.63    1.57
   1  -5   6   21.28    1.36
  -1   5  -7   26.26    1.68
  -1   5  -7   29.45    3.57
   1  -5   7   22.25    2.93
   1  -5   7   28.62    1.74
  -1   5  -7   22.61    2.71
   1  -5   7   26.01    2.77
  -1   5  -8    2.41    1.48
   1  -5   8    1.63    1.09
   1  -5   8    2.60    0.74
  -1   5  -8    2.90    0.78
  -1   5  -8    0.86    1.09
  -1   5  -8    2.27    0.67
   1  -5   9   15.75    1.34
  -1   5  -9   13.84    2.55
  -1   5  -9   15.39    1.38
   1  -5   9   15.65    2.56
  -1   5  -9   15.85    1.30
  -1   5  -9   13.82    2.62
   1  -5   9    8.67    2.01
  -1   5 -10    0.54    0.68
   1  -5  10    0.21    0.91
  -1   5 -10    0.05    0.62
  -1   5 -10    0.23    1.22
   1  -5  10    0.27    0.58
  -1   5 -10   -0.11    0.72
   1  -5  10    0.29    0.56
  -1   5 -10    0.45    1.10
   1  -5  11   56.48    2.56
  -1   5 -11   57.08    2.79
  -1   5 -11   51.72    4.83
  -1   5 -11   52.82    2.62
  -1   5 -11   52.13    2.80
   1  -5  12    3.56    0.78
  -1   5 -12    3.09    0.81
  -1   5 -12    4.22    0.80
  -1   5 -13   14.84    1.30
   1  -5  13   13.86    1.15
  -1   5 -13   14.44    1.20
  -1   5 -14    3.81    0.76
  -1   5 -14    3.61    0.74
   1  -5  14    4.51    0.66
  -1   5 -15   29.62    1.58
   1  -4 -16   43.64    1.82
   1  -4 -15   26.43    1.49
   1  -4 -15   28.70    1.68
   1  -4 -15   28.71    1.56
   1  -4 -14   -0.33    0.55
   1  -4 -14    0.15    0.70
   1  -4 -14    0.05    0.59
   1  -4 -14    0.58    0.64
   1  -4 -13   92.21    3.89
   1  -4 -13   93.86    3.76
   1  -4 -13   88.48    3.51
   1  -4 -13   86.87    3.77
   1  -4 -13   91.01    3.80
   1  -4 -12    0.99    0.73
   1  -4 -12    0.48    0.61
   1  -4 -12    0.88    0.73
   1  -4 -12    1.83    0.79
   1  -4 -12    0.82    0.71
   1  -4 -12    0.99    0.82
  -1   4  12    1.47    1.40
  -1   4  12    0.28    1.23
  -1   4  11   92.13    6.83
  -1   4  11  103.96    7.41
   1  -4 -11   97.23    3.87
   1  -4 -11  103.09    4.23
   1  -4 -11  106.11    4.28
   1  -4 -11  102.60    4.27
   1  -4 -11  103.90    4.24
   1  -4 -11  106.14    4.20
   1  -4 -11   99.51    4.13
  -1   4  10  115.92    7.71
  -1   4  10  112.34    7.44
   1  -4 -10  120.23    4.68
   1  -4 -10  119.98    4.72
   1  -4 -10  118.69    4.63
   1  -4 -10  118.97    4.63
  -1   4   9    1.57    1.32
  -1   4   9    1.64    1.41
   1  -4  -9    2.25    0.73
   1  -4  -9    2.17    0.71
   1  -4  -9    3.49    0.74
   1  -4  -9    2.58    0.71
   1  -4  -9    2.32    0.57
  -1   4   8   28.13    3.34
   1  -4  -8   24.05    1.68
   1  -4  -8   25.45    1.59
   1  -4  -8   22.92    1.49
   1  -4  -8   24.35    1.54
   1  -4  -8   22.87    1.50
   1  -4  -8   21.00    1.36
   1  -4  -7   13.21    1.20
   1  -4  -7   14.82    1.12
  -1   4   7   11.30    2.20
   1  -4  -7   14.75    1.06
   1  -4  -7   15.65    1.18
  -1   4   7   14.71    1.92
   1  -4  -7   14.87    1.76
   1  -4  -6   47.69    2.07
   1  -4  -6   49.56    2.16
   1  -4  -6   50.60    3.41
  -1   4   6   53.82    3.67
  -1   4   5   94.36    5.56
   1  -4  -5   83.80    4.75
  -1   4   5   99.89    5.21
   1  -4  -5   86.79    3.26
   1  -4  -5   86.77    3.26
  -1   4   4    0.63    0.74
   1  -4  -4    2.05    0.50
   1  -4  -4    0.62    0.73
  -1   4   4    0.26    0.92
   1  -4  -4    0.86    0.77
   1  -4  -3 2130.99   64.73
  -1   4   3 2169.44   64.89
  -1   4   3 2161.36   64.13
   1  -4  -3 2076.69   62.20
   1  -4  -3 2081.96   64.20
   1  -4  -2  876.59   28.58
  -1   4   2  892.42   28.63
  -1   4   2  898.03   28.23
   1  -4  -2  853.00   26.09
   1  -4  -2  873.79   28.08
   1  -4  -1    0.12    0.88
  -1   4   1    1.44    0.90
  -1   4   1    0.91    0.79
   1  -4  -1    1.31    0.87
   1  -4  -1    1.16    0.71
  -1   4   0   24.91    2.48
   1  -4   0   31.36    2.57
  -1   4   0   22.99    2.35
   1  -4   0   28.08    2.58
   1  -4   0   24.23    2.09
  -1   4  -1  292.92   11.44
   1  -4   1  298.87   11.07
   1  -4   1  286.95   11.31
   1  -4   1  267.71   10.55
   1  -4   1  286.29   11.00
   1  -4   2  404.22   14.73
  -1   4  -2  397.22   14.70
   1  -4   2  388.32   14.15
  -1   4  -2  420.21   15.15
  -1   4  -2  386.80   13.61
   1  -4   2  446.41   14.69
   1  -4   2  390.96   12.40
  -1   4  -3    7.18    1.35
   1  -4   3    7.25    1.46
  -1   4  -3    8.53    1.54
   1  -4   3    7.99    0.77
   1  -4   3    7.20    1.47
   1  -4   4  529.86   18.81
  -1   4  -4  532.66   18.87
  -1   4  -4  544.24   18.64
   1  -4   4  578.22   18.98
   1  -4   4  530.52   16.45
  -1   4  -5  182.92    8.47
   1  -4   5  207.91    8.67
   1  -4   5  212.17    8.90
  -1   4  -5  227.64    9.78
  -1   4  -5  215.77    9.00
   1  -4   5  189.88    6.53
  -1   4  -5  201.26    6.68
  -1   4  -6  158.30    8.15
  -1   4  -6  152.06    7.72
   1  -4   6  145.73    7.47
   1  -4   6  160.40    5.55
   1  -4   6  164.38    7.27
  -1   4  -6  152.11    7.20
  -1   4  -6  156.86    5.52
  -1   4  -7   62.55    4.54
   1  -4   7   56.22    4.15
  -1   4  -7   48.53    4.22
   1  -4   7   49.23    2.32
  -1   4  -7   43.23    3.30
   1  -4   7   42.58    3.20
  -1   4  -7   49.10    4.03
  -1   4  -7   46.03    2.29
   1  -4   8  259.31    8.73
  -1   4  -8  250.88   11.61
   1  -4   8  240.51   11.23
  -1   4  -8  264.31    8.83
  -1   4  -8  280.24   11.93
  -1   4  -8  262.68    8.64
   1  -4   9  266.33   12.49
  -1   4  -9  309.38   13.03
   1  -4   9  293.58    9.80
   1  -4   9  289.16    9.65
  -1   4  -9  298.34    9.94
  -1   4  -9  299.46    9.74
  -1   4  -9  302.69   13.32
  -1   4  -9  295.37   13.12
  -1   4 -10   14.70    2.45
   1  -4  10   12.64    2.43
   1  -4  10   20.42    1.50
  -1   4 -10   22.42    1.55
  -1   4 -10   25.21    3.42
  -1   4 -10   22.33    1.63
  -1   4 -10   20.70    3.00
   1  -4  10   20.43    1.43
  -1   4 -10   21.61    1.59
  -1   4 -11  770.18   27.33
  -1   4 -11  725.72   22.54
  -1   4 -11  716.97   26.72
   1  -4  11  729.94   22.46
  -1   4 -11  747.56   22.70
   1  -4  11  726.94   22.25
   1  -4  12    1.93    0.70
  -1   4 -12    1.49    0.74
  -1   4 -12    2.54    0.83
  -1   4 -12    3.00    1.81
  -1   4 -12    2.18    1.51
  -1   4 -13    2.32    0.78
   1  -4  13    4.14    0.77
  -1   4 -13    2.65    0.79
   1  -4  14    0.07    0.46
  -1   4 -14    0.10    0.61
  -1   4 -14    0.25    0.60
  -1   4 -14   -0.03    0.54
  -1   4 -15   28.97    1.68
  -1   4 -16    2.75    0.57
  -1   4 -16    3.40    0.57
  -1   4 -17    5.18    0.61
   1  -3 -18   17.89    0.95
   1  -3 -17    2.50    0.61
   1  -3 -16    0.81    0.53
   1  -3 -16    1.33    0.64
   1  -3 -16    0.68    0.66
   1  -3 -15   24.94    1.56
   1  -3 -15   24.18    1.46
   1  -3 -15   26.79    1.73
   1  -3 -15   22.33    1.43
   1  -3 -15   25.26    1.74
   1  -3 -14  116.46    4.34
   1  -3 -14  109.38    4.43
   1  -3 -14  112.29    4.22
   1  -3 -14  113.53    4.28
   1  -3 -13   61.92    2.76
  -1   3  13   59.93    5.63
   1  -3 -13   52.81    2.79
   1  -3 -13   57.01    2.69
   1  -3 -13   56.82    2.64
   1  -3 -12  214.80    7.62
   1  -3 -12  211.44    7.41
  -1   3  12  206.66   11.32
   1  -3 -12  205.78    7.52
   1  -3 -12  210.02    7.34
   1  -3 -12  215.86    7.37
   1  -3 -12  215.50    7.39
   1  -3 -11   25.06    1.70
  -1   3  11   16.11    2.99
  -1   3  11   20.12    2.97
   1  -3 -11   23.86    1.74
   1  -3 -11   28.70    1.73
   1  -3 -11   28.43    1.75
   1  -3 -10   25.34    1.62
   1  -3 -10   26.94    1.69
  -1   3  10   26.11    3.33
  -1   3  10   22.76    3.03
   1  -3 -10   23.73    1.65
   1  -3 -10   24.76    1.59
   1  -3 -10   25.27    1.60
   1  -3  -9   11.24    1.08
  -1   3   9   11.93    2.20
  -1   3   9    6.74    1.79
   1  -3  -9   10.87    1.05
   1  -3  -9   11.48    1.03
   1  -3  -9    7.94    0.78
   1  -3  -9    7.65    0.92
  -1   3   8  171.90    8.19
  -1   3   8  167.32    8.33
   1  -3  -8  153.17    5.47
   1  -3  -8  164.27    5.68
   1  -3  -8  168.18    5.60
   1  -3  -8  152.90    5.45
   1  -3  -8  147.14    5.27
  -1   3   7   90.85    5.44
   1  -3  -7   91.17    3.52
   1  -3  -7  101.69    4.36
  -1   3   7  101.20    4.60
   1  -3  -6  347.36   10.89
  -1   3   6  346.49   12.33
   1  -3  -6  333.18   12.02
  -1   3   5  559.47   17.40
   1  -3  -5  571.72   18.47
  -1   3   5  543.45   18.54
   1  -3  -4  117.50    5.02
  -1   3   4  111.17    5.05
  -1   3   3  954.54   28.17
   1  -3  -3  904.91   28.53
  -1   3   3  886.09   28.56
   1  -3  -3  849.45   28.17
  -1   3   2   52.93    3.24
  -1   3   2   73.32    3.80
   1  -3  -2   73.67    3.75
   1  -3  -2   72.62    3.56
   1  -3  -2   59.78    3.08
   1  -3  -1 3381.14   92.99
  -1   3   1 3401.67   93.20
  -1   3   1 3236.44   93.25
   1  -3  -1 3166.30   92.47
  -1   3   0  302.21   10.53
  -1   3   0  260.08    9.16
   1  -3   0  303.91   10.13
   1  -3   0  271.30   10.31
  -1   3   0  280.15   10.34
   1  -3   0  284.01    9.87
  -1   3  -1  104.62    4.56
  -1   3  -1  117.67    5.48
   1  -3   1  117.88    5.03
   1  -3   1  119.56    5.39
   1  -3   1  120.82    5.05
   1  -3   1  114.05    5.10
  -1   3  -2  656.06   22.06
  -1   3  -2  721.20   23.11
   1  -3   2  707.28   22.30
   1  -3   2  714.23   22.70
  -1   3  -2  696.21   22.65
   1  -3   3  709.68   22.50
  -1   3  -3  682.88   22.51
  -1   3  -3  688.19   22.63
   1  -3   3  698.72   22.62
   1  -3   4   65.15    3.87
  -1   3  -4   73.34    4.40
  -1   3  -4   63.61    3.96
   1  -3   4   69.50    4.23
   1  -3   4   84.10    4.06
  -1   3  -4   78.26    4.06
   1  -3   5   35.61    3.09
   1  -3   5   37.70    2.77
  -1   3  -5   40.60    3.22
  -1   3  -5   36.89    3.04
   1  -3   5   33.94    1.66
   1  -3   5   37.69    2.58
  -1   3  -5   37.31    2.65
  -1   3  -5   34.88    1.66
  -1   3  -6   64.04    4.35
   1  -3   6   59.70    4.38
   1  -3   6   61.95    4.01
  -1   3  -6   62.65    4.39
   1  -3   6   69.97    2.72
   1  -3   6   71.89    3.67
  -1   3  -6   62.76    3.63
  -1   3  -6   70.24    2.75
  -1   3  -7   61.10    4.23
   1  -3   7   63.09    4.58
   1  -3   7   57.70    4.03
  -1   3  -7   62.38    4.52
   1  -3   7   60.52    2.53
  -1   3  -7   50.45    3.17
  -1   3  -7   56.64    2.44
  -1   3  -7   65.37    2.64
   1  -3   8  151.00    5.38
   1  -3   8  136.96    7.33
  -1   3  -8  147.73    8.03
  -1   3  -8  143.51    7.41
   1  -3   8  143.13    8.02
  -1   3  -8  160.13    5.40
  -1   3  -8  156.10    5.52
  -1   3  -9  356.26   14.67
  -1   3  -9  323.40   13.22
   1  -3   9  367.98   14.95
   1  -3   9  335.78   13.71
   1  -3   9  337.01   10.88
  -1   3  -9  324.39   10.85
  -1   3  -9  337.34   11.03
  -1   3  -9  338.16   14.09
  -1   3  -9  338.49   10.94
   1  -3   9  337.07   10.73
  -1   3 -10   71.29    5.51
  -1   3 -10   70.69    3.23
  -1   3 -10   81.83    3.41
   1  -3  10   75.74    3.20
   1  -3  10   74.63    3.06
   1  -3  10   84.16    5.65
  -1   3 -11    1.05    0.68
  -1   3 -11    1.17    1.54
  -1   3 -11    1.26    0.74
   1  -3  11    1.32    0.70
   1  -3  11   -0.21    0.97
   1  -3  11    0.79    1.48
  -1   3 -12   36.02    4.22
  -1   3 -12   37.43    2.15
  -1   3 -12   35.18    2.13
   1  -3  12   35.91    1.96
   1  -3  12   29.80    3.98
   1  -3  12   25.53    3.31
  -1   3 -13   53.44    2.66
  -1   3 -13   37.77    4.50
  -1   3 -13   56.45    2.74
   1  -3  13   49.45    2.43
  -1   3 -13   53.18    2.73
   1  -3  13   35.79    4.43
  -1   3 -14   39.79    2.22
  -1   3 -15   69.79    3.01
  -1   3 -15   64.91    2.83
  -1   3 -16   26.63    1.55
  -1   3 -16   26.83    1.59
  -1   3 -17   -0.11    0.39
  -1   3 -17    0.17    0.36
   1  -2 -18   12.96    0.87
   1  -2 -18   11.97    0.83
   1  -2 -17    1.88    0.61
   1  -2 -17    2.00    0.62
   1  -2 -16    6.19    0.95
   1  -2 -16    4.71    0.85
   1  -2 -15   41.62    2.11
   1  -2 -15   41.30    2.20
   1  -2 -15   41.02    2.14
   1  -2 -14  146.66    5.48
   1  -2 -14  148.20    5.62
   1  -2 -14  141.49    5.17
   1  -2 -14  155.44    5.58
   1  -2 -14  143.77    5.20
   1  -2 -14  133.56    5.23
  -1   2  13   30.89    4.10
   1  -2 -13   36.41    2.14
   1  -2 -13   31.73    1.83
   1  -2 -13   32.80    2.10
   1  -2 -13   32.12    2.03
   1  -2 -13   29.81    1.81
   1  -2 -13   32.85    2.07
   1  -2 -13   26.25    1.78
  -1   2  12   11.19    2.42
   1  -2 -12   11.19    1.11
   1  -2 -12   10.12    0.97
   1  -2 -12   11.44    1.28
   1  -2 -12    8.97    1.04
   1  -2 -12   10.34    1.21
   1  -2 -12    9.83    1.07
   1  -2 -12   10.77    1.19
  -1   2  11    0.69    1.33
  -1   2  11    0.74    1.22
   1  -2 -11    0.92    0.58
   1  -2 -11    1.57    0.53
   1  -2 -11    1.10    0.68
   1  -2 -11    1.15    0.59
   1  -2 -11    1.77    0.72
   1  -2 -11    1.05    0.61
  -1   2  10   75.37    5.23
   1  -2 -10   88.07    3.43
   1  -2 -10   90.89    3.57
   1  -2 -10   85.14    3.36
   1  -2 -10   82.42    3.35
   1  -2 -10   80.24    3.42
   1  -2 -10   78.88    3.18
  -1   2   9    5.91    1.74
   1  -2  -9    8.47    0.92
   1  -2  -9    8.48    0.77
   1  -2  -8  316.46   10.29
  -1   2   8  334.60   12.61
  -1   2   8  348.82   13.05
   1  -2  -7  436.10   13.55
   1  -2  -7  419.73   13.27
  -1   2   7  450.37   15.79
  -1   2   7  442.21   15.45
   1  -2  -6   12.06    1.12
  -1   2   6   12.11    1.26
   1  -2  -5  835.95   18.56
  -1   2   5  817.17   18.84
  -1   2   5  832.74   19.84
  -1   2   4    6.86    1.03
   1  -2  -4    6.97    0.94
   1  -2  -3  981.01   29.47
  -1   2   3  983.70   29.61
  -1   2   3  919.75   29.15
  -1   2   2  333.85   10.49
  -1   2   2  303.10    9.47
   1  -2  -2  318.82   10.58
   1  -2  -1 4020.07  123.01
  -1   2   1 4066.94  122.40
   1  -2   0 1206.49   37.14
   1  -2   0 1220.83   37.34
  -1   2   0 1327.77   37.60
   1  -2   0 1283.17   36.93
  -1   2   0 1148.91   36.67
   1  -2   1  228.92    7.74
   1  -2   1  226.00    7.84
   1  -2   1  216.99    7.40
  -1   2  -1  202.96    7.49
   1  -2   2    0.77    0.60
   1  -2   2    1.26    0.75
   1  -2   2    0.67    0.61
  -1   2  -2    0.51    0.65
  -1   2  -2    1.00    0.84
   1  -2   3  279.29    9.86
  -1   2  -3  288.49    9.91
   1  -2   3  271.42    9.14
  -1   2  -3  263.89    9.55
  -1   2  -3  244.72    9.15
   1  -2   3  247.20    9.07
  -1   2  -4  328.33   11.74
   1  -2   4  356.56   12.16
   1  -2   4  338.78   11.30
  -1   2  -4  362.71   12.01
   1  -2   4  318.62   10.93
  -1   2  -5   18.03    2.01
  -1   2  -5   17.46    1.89
   1  -2   5   15.74    2.01
   1  -2   5   14.08    1.65
  -1   2  -5   18.86    1.58
   1  -2   5   21.06    1.50
   1  -2   6  229.39    8.91
   1  -2   6  248.41    9.79
  -1   2  -6  236.20    8.99
  -1   2  -6  243.17    9.48
   1  -2   6  219.38    7.55
  -1   2  -6  217.43    7.07
  -1   2  -6  218.79    8.96
   1  -2   7   63.59    4.03
  -1   2  -7   75.97    4.66
   1  -2   7   77.10    4.90
  -1   2  -7   64.80    3.94
   1  -2   7   63.63    2.55
  -1   2  -7   62.58    2.53
  -1   2  -7   66.60    4.21
  -1   2  -7   61.54    2.59
  -1   2  -7   60.85    2.55
   1  -2   7   62.22    2.45
  -1   2  -8   11.58    0.97
  -1   2  -8   10.58    1.90
  -1   2  -8   10.59    0.98
  -1   2  -8   11.00    0.98
   1  -2   8   11.34    0.88
   1  -2   8   15.97    2.49
  -1   2  -8   10.56    1.60
   1  -2   8   12.43    1.89
  -1   2  -9  151.05    5.49
  -1   2  -9  166.55    8.13
  -1   2  -9  165.03    8.10
   1  -2   9  156.31    5.29
  -1   2  -9  155.76    5.54
   1  -2   9  154.44    5.40
   1  -2   9  172.34    8.95
   1  -2   9  150.53    7.72
  -1   2  -9  136.89    6.76
  -1   2 -10   51.72    4.38
  -1   2 -10   48.34    4.27
  -1   2 -10   48.49    2.42
  -1   2 -10   49.70    2.44
   1  -2  10   45.55    2.22
   1  -2  10   46.44    4.14
  -1   2 -10   53.69    4.63
   1  -2  10   57.27    5.09
  -1   2 -11   41.98    4.16
  -1   2 -11   42.00    2.29
   1  -2  11   40.05    2.07
  -1   2 -11   38.64    2.21
   1  -2  11   38.82    3.95
   1  -2  11   41.14    4.55
  -1   2 -12    2.52    1.59
  -1   2 -12    2.25    0.82
  -1   2 -12    2.11    0.81
  -1   2 -12    3.00    0.89
   1  -2  12    2.94    0.74
   1  -2  12    4.72    1.65
   1  -2  13   57.68    4.91
  -1   2 -13   63.99    5.35
  -1   2 -13   64.40    3.05
   1  -2  13   62.73    2.79
   1  -2  13   59.11    5.70
   1  -2  13   50.14    4.77
  -1   2 -14    0.28    0.70
  -1   2 -15    0.52    0.61
  -1   2 -15    0.40    0.65
  -1   2 -16   40.02    1.98
  -1   2 -16   37.68    2.02
  -1   2 -16   41.23    2.00
  -1   2 -17    4.45    0.61
  -1   2 -17    4.87    0.66
  -1   2 -17    3.56    0.62
  -1   2 -18    5.16    0.47
   1  -1 -19    6.63    0.54
   1  -1 -18    6.61    0.75
   1  -1 -18    6.36    0.69
   1  -1 -17    4.64    0.83
   1  -1 -17    4.79    0.75
   1  -1 -16   10.90    1.16
   1  -1 -16   11.32    1.15
   1  -1 -16   11.08    1.19
   1  -1 -15   36.61    2.12
   1  -1 -15   34.66    1.87
   1  -1 -15   36.16    2.06
   1  -1 -15   34.75    2.12
  -1   1  14   10.66    2.66
   1  -1 -14    8.52    1.19
   1  -1 -14    8.84    1.09
   1  -1 -14    6.30    1.12
   1  -1 -14    6.35    1.07
   1  -1 -14    4.49    1.02
   1  -1 -14    5.33    0.88
   1  -1 -13  212.53    7.31
   1  -1 -13  202.44    7.53
   1  -1 -13  215.46    7.19
   1  -1 -13  222.14    7.55
   1  -1 -13  201.31    7.23
   1  -1 -13  227.63    7.66
  -1   1  12  146.72    8.90
   1  -1 -12  155.40    5.53
   1  -1 -12  163.78    5.92
   1  -1 -12  153.39    5.50
   1  -1 -12  161.68    6.00
   1  -1 -12  162.08    5.85
   1  -1 -12  153.27    5.58
   1  -1 -12  156.05    5.86
   1  -1 -11    5.65    0.90
   1  -1 -11    5.37    0.74
   1  -1 -11    4.43    0.91
   1  -1 -11    6.84    0.94
   1  -1 -11    5.60    0.89
   1  -1 -11    5.98    0.80
   1  -1 -11    6.10    0.75
   1  -1 -10   24.56    1.57
  -1   1  10   22.10    2.43
  -1   1  10   23.09    2.90
   1  -1 -10   22.60    1.43
   1  -1 -10   21.46    1.28
   1  -1 -10   21.25    1.42
  -1   1   9    5.37    1.44
  -1   1   9    5.27    1.35
   1  -1  -9    6.74    0.80
   1  -1  -9    6.95    0.68
   1  -1  -9    7.61    0.82
  -1   1   8   37.92    2.74
  -1   1   8   36.86    2.97
   1  -1  -8   33.57    1.61
   1  -1  -8   30.78    1.50
   1  -1  -8   29.06    1.53
  -1   1   7   26.64    2.44
  -1   1   7   30.56    2.34
  -1   1   7   34.93    1.82
  -1   1   6   62.56    2.55
  -1   1   6   68.19    3.64
  -1   1   6   67.27    3.39
   1  -1  -6   64.02    2.43
  -1   1   6   57.14    2.49
  -1   1   5   31.87    1.44
  -1   1   5   36.79    2.24
   1  -1  -5   33.39    1.62
   1  -1  -4  557.08   17.91
  -1   1   4  573.11   17.17
   1  -1  -3   49.28    2.30
   1  -1  -3   50.59    2.23
   1  -1  -2   67.63    2.79
   1  -1  -2   64.57    2.72
   1  -1  -1  919.48   27.72
   1  -1   0    0.13    0.44
   1  -1   0   -0.07    0.50
   1  -1   0    1.46    0.30
   1  -1   0    0.11    0.45
  -1   1   0    1.50    0.58
   1  -1   1 1776.95   51.96
   1  -1   1 1758.88   51.50
  -1   1  -1 1709.84   52.17
   1  -1   1 1702.93   52.01
   1  -1   1 1788.92   52.09
   1  -1   2  895.22   27.07
   1  -1   2  895.77   27.11
   1  -1   3  581.36   18.56
   1  -1   3  580.42   17.89
   1  -1   3  575.07   17.79
  -1   1  -4  299.28   10.19
   1  -1   4  313.36   10.82
  -1   1  -4  297.28   10.22
   1  -1   4  290.49   10.35
   1  -1   4  275.33    9.28
  -1   1  -5    6.56    1.20
   1  -1   5   10.73    1.63
  -1   1  -5    7.95    1.25
   1  -1   5    9.55    1.43
  -1   1  -5    6.83    0.80
   1  -1   5    9.51    0.82
  -1   1  -6  285.18    9.29
   1  -1   6  309.93   10.32
  -1   1  -6  272.75    8.76
   1  -1   6  282.36    9.50
  -1   1  -7   17.14    2.00
  -1   1  -7   11.78    0.91
  -1   1  -7   16.14    1.92
  -1   1  -7    7.20    1.65
   1  -1   7   11.47    1.79
  -1   1  -7    8.36    1.31
   1  -1   7   10.04    1.97
   1  -1   7   11.06    0.85
  -1   1  -7   12.29    0.93
  -1   1  -8    3.26    1.19
  -1   1  -8    3.49    0.66
  -1   1  -8    6.09    1.57
  -1   1  -8    4.49    1.44
   1  -1   8    2.47    1.10
   1  -1   8    3.56    1.47
  -1   1  -8    2.40    0.77
  -1   1  -8    3.36    0.60
   1  -1   8    3.07    0.51
   1  -1   8    3.36    0.60
  -1   1  -9    5.31    1.54
  -1   1  -9    5.28    0.80
  -1   1  -9    5.81    1.52
  -1   1  -9    6.68    1.76
   1  -1   9    7.80    2.00
   1  -1   9    4.12    1.40
   1  -1   9    6.00    0.74
  -1   1  -9    4.48    0.76
  -1   1 -10   55.49    4.33
  -1   1 -10   54.00    2.55
  -1   1 -10   50.25    2.39
   1  -1  10   41.04    3.94
   1  -1  10   53.30    5.04
  -1   1 -10   49.35    4.33
  -1   1 -10   54.48    2.52
   1  -1  10   53.26    2.38
  -1   1 -10   53.11    2.55
   1  -1  11    3.42    1.42
  -1   1 -11    3.13    1.44
  -1   1 -11    3.58    0.72
  -1   1 -11    2.58    1.46
   1  -1  11    3.87    1.82
   1  -1  11    2.18    1.33
   1  -1  11    2.94    0.73
  -1   1 -11    3.70    0.84
   1  -1  12   10.07    2.18
   1  -1  12   12.87    2.88
  -1   1 -12   12.45    1.17
  -1   1 -12   13.80    1.35
   1  -1  12   13.46    2.33
  -1   1 -12   10.96    2.17
   1  -1  13   53.64    5.05
   1  -1  13   52.75    5.71
  -1   1 -13   65.28    5.20
  -1   1 -13   67.99    3.19
  -1   1 -13   67.37    2.87
  -1   1 -14   61.74    2.89
  -1   1 -14   59.72    2.94
  -1   1 -14   58.07    2.59
  -1   1 -15   39.47    2.13
  -1   1 -15   40.55    2.24
  -1   1 -16   23.98    1.50
  -1   1 -16   27.16    1.63
  -1   1 -17   58.89    2.56
  -1   1 -17   69.15    2.70
  -1   1 -18    2.68    0.45
   1   0 -19    5.54    0.56
   1   0 -18   21.35    1.12
   1   0 -18   21.39    1.27
   1   0 -17    7.17    0.85
   1   0 -17    7.61    0.94
   1   0 -17    7.64    0.99
   1   0 -16   16.80    1.36
   1   0 -16   15.79    1.30
   1   0 -16   19.12    1.49
   1   0 -16   17.23    1.45
   1   0 -15    2.95    0.96
   1   0 -15    2.11    0.87
   1   0 -15    2.17    0.81
   1   0 -15    2.35    0.86
  -1   0  14    3.84    1.88
   1   0 -14    5.37    0.79
   1   0 -14    4.43    1.00
   1   0 -14    5.16    0.96
   1   0 -14    5.80    1.02
   1   0 -13  155.85    5.99
   1   0 -13  164.34    5.90
   1   0 -13  164.52    6.01
   1   0 -13  157.54    5.65
  -1   0  12  150.20    8.64
   1   0 -12  149.11    5.43
   1   0 -12  134.87    5.30
   1   0 -12  137.39    5.22
   1   0 -12  138.88    5.30
  -1   0  11   15.96    2.57
   1   0 -11   13.73    1.20
   1   0 -11   10.15    1.10
   1   0 -11   10.24    2.17
   1   0 -11   13.98    1.30
   1   0 -11   11.19    1.00
   1   0 -11   12.89    1.15
   1   0 -11   11.12    1.07
   1   0 -11   11.63    1.14
  -1   0  10   10.21    1.97
   1   0 -10    8.34    0.93
   1   0 -10    8.63    1.04
   1   0 -10    8.66    0.96
   1   0 -10    9.44    0.94
   1   0 -10    8.82    0.89
   1   0 -10    9.06    0.95
   1   0 -10    9.33    1.92
  -1   0   9   15.49    2.14
  -1   0   9   13.25    1.70
   1   0  -9   17.20    1.14
   1   0  -9   20.55    1.25
   1   0  -9   19.78    2.41
  -1   0   8  553.98   18.04
  -1   0   8  582.00   19.13
   1   0  -8  534.36   16.71
   1   0  -8  590.33   19.32
   1   0  -8  550.78   16.80
  -1   0   7   15.33    1.75
  -1   0   7   16.02    1.44
   1   0  -6  297.76    9.87
  -1   0   6  308.89    9.85
  -1   0   6  375.29   10.82
  -1   0   6  377.03   11.45
   1   0  -6  356.81   11.70
  -1   0   5   40.61    1.58
   1   0  -5   38.77    1.57
  -1   0   5   20.68    1.48
  -1   0   5   21.98    1.75
   1   0  -5   34.07    2.26
   1   0  -4 1439.43   43.47
  -1   0   4 1459.32   43.83
  -1   0   4 1492.97   43.45
   1   0  -4 1466.68   44.27
  -1   0   3 1310.38   40.83
  -1   0   3 1355.39   41.09
   1   0  -2  938.71   28.89
   1   0  -2  993.22   28.93
  -1   0   1  711.25   20.82
   1   0  -1  679.08   20.84
   1   0   0   52.29    2.16
   1   0   0   52.83    2.03
   1   0   0   51.62    2.15
  -1   0   0   49.70    1.84
   1   0   0   51.85    2.00
   1   0   1 1818.00   53.40
   1   0   1 1772.59   53.36
   1   0   1 1800.53   53.54
   1   0   1 1821.65   53.26
   1   0   2  787.08   23.63
   1   0   2  801.21   23.70
  -1   0  -2  763.89   23.75
   1   0   3   86.76    3.12
  -1   0  -3   89.43    3.55
   1   0   3   78.90    2.66
   1   0   4  335.96   10.66
  -1   0  -4  350.22   10.68
   1   0   4  339.89   11.89
  -1   0  -4  342.86   11.75
  -1   0  -4  336.97   11.51
  -1   0  -5  365.23   11.45
   1   0   5  353.38   11.48
  -1   0  -5  417.14   13.00
   1   0   5  414.01   13.50
  -1   0  -5  428.87   13.30
  -1   0  -6  374.45   12.29
  -1   0  -6  370.05   12.55
  -1   0  -6  323.60   11.50
  -1   0  -6  340.12   12.52
   1   0   6  341.83   12.82
   1   0   6  352.27   13.16
  -1   0  -7   21.39    2.08
  -1   0  -7   17.62    1.12
   1   0   7   19.36    2.52
  -1   0  -7   19.17    2.18
  -1   0  -7   13.19    1.33
   1   0   7   18.06    2.27
  -1   0  -7   18.71    1.13
  -1   0  -7   16.94    1.10
  -1   0  -8    0.71    0.52
   1   0   8    1.13    0.94
  -1   0  -8    2.23    1.20
  -1   0  -8    0.98    1.00
   1   0   8   -0.36    1.20
   1   0   8    0.47    0.91
  -1   0  -8    0.87    0.50
  -1   0  -8    0.92    0.51
   1   0   8    1.23    0.48
   1   0   9    4.19    1.29
  -1   0  -9    4.39    1.40
  -1   0  -9    4.34    1.39
   1   0   9    4.52    1.75
   1   0   9    1.79    1.28
  -1   0  -9    5.41    0.83
   1   0   9    4.66    0.69
  -1   0 -10   32.50    3.11
   1   0  10   24.45    2.86
  -1   0 -10   31.30    1.78
   1   0  10   32.22    3.55
   1   0  10   34.67    4.05
  -1   0 -10   34.63    3.45
  -1   0 -10   32.78    1.87
  -1   0 -11  220.61   10.24
   1   0  11  229.01   10.46
  -1   0 -11  227.36    7.84
   1   0  11  199.40   10.71
  -1   0 -11  223.52   10.66
   1   0  11  238.62   12.33
   1   0  11  236.54    7.68
  -1   0 -11  232.28    8.00
  -1   0 -12   13.79    1.26
   1   0  12   14.20    3.01
   1   0  12   10.12    2.23
  -1   0 -12    9.97    1.14
  -1   0 -12    8.67    1.16
   1   0  13  129.78    9.11
  -1   0 -13  127.87    5.11
  -1   0 -13  136.02    5.23
  -1   0 -13  138.00    5.33
  -1   0 -13  137.87    5.12
  -1   0 -14   10.63    1.20
  -1   0 -14   12.69    1.34
  -1   0 -14   13.27    1.22
  -1   0 -15   13.81    1.22
  -1   0 -15   14.66    1.33
  -1   0 -15   12.74    1.13
  -1   0 -16   17.15    1.23
  -1   0 -16   16.07    1.10
  -1   0 -16   16.21    1.26
  -1   0 -17   14.93    1.02
   1   1 -19    0.41    0.34
   1   1 -18   44.20    2.09
   1   1 -18   53.31    2.15
   1   1 -17   -0.07    0.69
   1   1 -17    0.27    0.47
   1   1 -17    0.30    0.56
   1   1 -17   -0.37    0.66
   1   1 -16   35.67    2.05
   1   1 -16   35.39    2.01
   1   1 -16   31.68    1.76
   1   1 -16   33.38    2.00
   1   1 -15    0.11    0.75
   1   1 -15   -0.06    0.70
   1   1 -15    0.34    0.61
   1   1 -15   -0.04    0.46
  -1  -1  14    1.17    1.59
   1   1 -14    2.64    0.78
   1   1 -14    3.12    0.93
   1   1 -14    2.39    0.88
  -1  -1  13  462.14   19.88
   1   1 -13  472.66   15.05
   1   1 -13  499.46   15.35
   1   1 -13  477.25   15.22
   1   1 -12    0.91    1.39
  -1  -1  12    7.89    1.97
  -1  -1  12    9.19    2.42
   1   1 -12    4.30    0.84
   1   1 -12    2.27    0.69
  -1  -1  11  364.97   15.48
   1   1 -11  381.05   12.34
   1   1 -11  396.10   12.46
  -1  -1  10  131.45    6.92
   1   1 -10  120.55    4.43
   1   1 -10  117.73    4.35
   1   1 -10  127.52    6.99
  -1  -1   9   49.96    3.82
   1   1  -9   47.02    2.15
   1   1  -9   50.62    2.14
   1   1  -9   56.28    4.06
   1   1  -8  164.97    5.69
   1   1  -8  181.21    7.99
   1   1  -7  151.29    6.42
  -1  -1   7  136.29    5.95
   1   1  -7  132.48    5.21
   1   1  -7  147.88    4.47
   1   1  -6  474.28   15.69
  -1  -1   6  511.22   15.82
   1   1  -6  478.43   15.28
   1   1  -6  478.75   14.64
   1   1  -5  112.78    4.67
  -1  -1   5  109.52    4.62
   1   1  -5  103.05    4.51
   1   1  -5  113.42    4.27
  -1  -1   5  113.21    4.21
   1   1  -5  114.20    4.23
   1   1  -4 1724.20   52.77
   1   1  -4 1720.95   52.40
  -1  -1   4 1879.95   52.43
  -1  -1   4 1865.20   53.18
   1   1  -4 1772.52   52.68
   1   1  -4 1720.47   52.34
  -1  -1   4 1725.16   52.27
   1   1  -4 1680.09   52.25
   1   1  -3  276.42    9.09
   1   1  -3  273.02    8.73
  -1  -1   3  258.72    8.61
   1   1  -3  285.84    9.25
  -1  -1   3  270.49    8.95
   1   1  -3  270.63    9.02
   1   1  -3  260.52    8.92
   1   1  -2   97.36    3.78
   1   1  -2   95.18    3.46
   1   1  -2  107.55    3.25
   1   1  -2   93.42    3.99
  -1  -1   2   97.78    3.95
   1   1  -1  226.93    7.20
  -1  -1   1  248.96    7.81
   1   1  -1  222.85    7.24
  -1  -1   1  224.30    7.71
   1   1   0  458.24   14.99
  -1  -1   0  505.56   15.26
   1   1   0  497.37   15.22
   1   1   1 2052.52   62.05
  -1  -1  -1 2030.80   61.95
   1   1   1 2001.37   62.05
   1   1   1 2043.91   62.10
  -1  -1  -2  390.91   11.87
   1   1   2  383.13   12.85
   1   1   2  404.11   11.82
   1   1   2  357.42   12.75
   1   1   2  399.26   12.65
  -1  -1  -2  413.39   12.70
   1   1   2  404.70   12.71
  -1  -1  -2  386.41   12.68
  -1  -1  -3  538.63   16.83
   1   1   3  542.55   17.73
   1   1   3  528.24   18.00
   1   1   3  559.20   17.89
  -1  -1  -3  564.59   17.31
   1   1   3  566.17   17.35
   1   1   3  555.86   17.26
  -1  -1  -3  582.36   17.63
  -1  -1  -4  569.45   18.09
   1   1   4  584.11   18.90
   1   1   4  575.91   19.38
  -1  -1  -4  610.99   18.82
   1   1   4  588.64   18.13
  -1  -1  -4  589.45   18.16
   1   1   5   23.61    1.96
  -1  -1  -5   23.77    1.67
   1   1   5   24.43    2.26
  -1  -1  -5   23.46    1.95
  -1  -1  -5   24.19    1.45
   1   1   5   25.52    1.45
  -1  -1  -6   29.59    2.02
   1   1   6   31.40    2.34
  -1  -1  -6   20.85    1.23
   1   1   6   23.68    2.48
  -1  -1  -6   28.78    2.27
   1   1   7    7.82    1.38
  -1  -1  -7    6.35    1.19
  -1  -1  -7    6.18    1.33
   1   1   7    7.09    1.70
  -1  -1  -7    6.46    0.77
  -1  -1  -7    8.17    0.79
  -1  -1  -8    0.33    0.48
  -1  -1  -8   -0.10    0.72
   1   1   8    0.86    0.83
  -1  -1  -8    1.39    0.98
   1   1   8    0.55    1.05
   1   1   8   -0.34    1.02
  -1  -1  -8    0.30    0.55
   1   1   8   -0.03    0.45
  -1  -1  -9   26.31    2.56
   1   1   9   28.59    2.82
  -1  -1  -9   31.64    1.77
  -1  -1  -9   30.53    1.71
   1   1   9   30.08    3.57
   1   1   9   31.94    3.47
  -1  -1  -9   28.15    2.85
   1   1   9   32.02    1.60
  -1  -1  -9   32.91    1.80
  -1  -1  -9   30.98    1.77
  -1  -1 -10    0.66    0.60
   1   1  10    0.15    0.86
  -1  -1 -10    1.03    0.58
  -1  -1 -10   -0.16    0.88
   1   1  10    0.76    1.34
   1   1  10    0.22    1.14
   1   1  10    0.67    0.51
  -1  -1 -10    0.55    0.62
  -1  -1 -11   -0.05    0.62
  -1  -1 -11   -0.10    0.58
   1   1  11    1.43    1.60
   1   1  11    0.96    1.38
  -1  -1 -11    0.11    0.68
  -1  -1 -12   12.68    1.29
  -1  -1 -12   12.46    1.24
   1   1  12   11.67    2.86
   1   1  12   13.89    2.72
  -1  -1 -12   14.70    1.43
  -1  -1 -13   40.80    2.21
  -1  -1 -13   34.92    2.10
   1   1  13   34.52    4.66
  -1  -1 -13   38.39    2.27
  -1  -1 -14   28.89    1.83
  -1  -1 -14   27.67    1.82
  -1  -1 -14   27.72    1.88
  -1  -1 -14   27.63    1.91
  -1  -1 -14   30.72    1.86
  -1  -1 -15   13.01    1.18
  -1  -1 -15   14.11    1.21
  -1  -1 -15   11.75    1.19
  -1  -1 -16   49.75    2.13
  -1  -1 -16   42.50    2.14
  -1  -1 -17   13.45    0.83
  -1  -1 -17   11.93    0.93
  -1  -1 -17   10.32    0.84
   1   2 -18    1.30    0.48
   1   2 -18    1.42    0.56
   1   2 -18    1.29    0.47
   1   2 -17    5.60    0.83
   1   2 -17    6.56    0.99
   1   2 -17    7.56    0.91
   1   2 -16   41.58    2.17
   1   2 -16   39.59    2.19
   1   2 -16   44.12    2.33
   1   2 -15   13.93    1.38
   1   2 -15   16.01    1.39
   1   2 -15   13.27    1.29
   1   2 -14   16.64    1.46
  -1  -2  14   13.69    2.81
   1   2 -14   18.12    1.51
   1   2 -14   17.18    1.44
   1   2 -14   16.05    1.45
   1   2 -13    1.30    0.71
   1   2 -13    0.25    1.46
  -1  -2  13    1.12    1.49
   1   2 -13    0.32    0.74
   1   2 -13    0.12    0.57
   1   2 -13    0.43    0.65
   1   2 -12   88.20    6.35
   1   2 -12   78.91    3.25
   1   2 -12   85.58    3.55
   1   2 -11   81.22    3.26
   1   2 -11   85.98    5.98
  -1  -2  11   64.62    4.99
  -1  -2  11   75.93    5.89
   1   2 -11   71.48    3.03
   1   2 -11   79.67    3.29
  -1  -2  10  180.95    8.68
   1   2 -10  183.74    6.32
   1   2  -9    4.33    1.09
  -1  -2   9    3.55    1.27
   1   2  -9    6.15    0.71
  -1  -2   8   37.05    3.00
   1   2  -8   39.63    2.82
   1   2  -8   35.72    1.71
   1   2  -8   36.61    2.98
   1   2  -7  199.11    8.31
   1   2  -7  195.27    7.89
  -1  -2   7  176.58    7.68
   1   2  -7  179.96    7.66
  -1  -2   7  184.33    6.87
   1   2  -7  196.35    7.09
   1   2  -7  194.20    6.97
   1   2  -6  726.12   23.82
   1   2  -6  729.63   23.43
  -1  -2   6  721.01   23.44
   1   2  -6  777.91   23.83
   1   2  -6  715.36   22.91
  -1  -2   6  715.71   22.79
   1   2  -6  724.36   23.00
   1   2  -5   60.21    3.43
   1   2  -5   60.07    3.15
  -1  -2   5   67.04    3.24
  -1  -2   5   69.51    3.92
   1   2  -5   58.50    3.51
   1   2  -5   57.72    3.15
  -1  -2   5   57.57    3.01
   1   2  -4  137.41    5.28
   1   2  -4  135.46    5.55
  -1  -2   4  137.57    5.97
   1   2  -4  148.41    6.01
   1   2  -4  132.15    5.59
  -1  -2   4  126.94    5.32
   1   2  -3  307.64   10.28
  -1  -2   3  280.83   10.72
  -1  -2   3  314.86   10.51
   1   2  -3  311.78   10.71
   1   2  -2   72.90    3.11
  -1  -2   2   74.43    3.68
  -1  -2   2   75.56    3.54
   1   2  -1   47.08    2.39
   1   2  -1   46.99    2.81
  -1  -2   1   46.66    2.78
   1   2  -1   51.47    2.89
  -1  -2   1   54.29    2.80
   1   2   0  810.62   24.66
   1   2   0  866.92   26.01
   1   2   0  857.09   26.20
   1   2   0  855.73   25.82
  -1  -2   0  882.96   26.34
   1   2   0  834.51   26.21
   1   2   1    8.94    1.22
  -1  -2  -1    8.66    1.23
   1   2   1    8.22    1.17
   1   2   1   12.09    1.35
  -1  -2  -1   11.09    1.41
   1   2   1    9.06    1.23
  -1  -2  -2    0.20    0.36
   1   2   2   -0.27    0.72
  -1  -2  -2    0.08    0.82
   1   2   2    1.70    0.87
  -1  -2  -2    0.62    0.57
  -1  -2  -2    0.33    0.74
   1   2   2    0.15    0.72
  -1  -2  -3   15.26    0.93
   1   2   3   15.49    1.56
  -1  -2  -3   18.38    1.58
   1   2   3   19.94    1.69
  -1  -2  -3   15.71    1.36
   1   2   4    1.30    0.91
   1   2   4    0.50    0.92
   1   2   4    0.55    0.66
  -1  -2  -4    1.23    0.75
  -1  -2  -4    0.78    0.67
   1   2   5    2.34    0.91
   1   2   5    2.03    1.13
   1   2   5    1.67    1.06
   1   2   5    2.26    0.72
   1   2   5    2.55    0.76
  -1  -2  -5    2.00    0.73
  -1  -2  -5    2.65    0.85
  -1  -2  -6    2.44    0.90
   1   2   6    0.89    1.13
  -1  -2  -6    1.63    0.59
   1   2   6    2.14    0.65
  -1  -2  -6    1.73    0.54
   1   2   6    1.70    0.93
  -1  -2  -6    1.46    0.53
   1   2   7  348.64   12.29
  -1  -2  -7  323.76   10.40
   1   2   7  324.63   10.19
  -1  -2  -7  322.17   10.42
  -1  -2  -7  317.97   11.72
   1   2   7  333.65   13.37
   1   2   8   24.76    2.44
  -1  -2  -8   22.68    1.46
  -1  -2  -8   20.83    2.18
   1   2   8   20.92    2.87
   1   2   8   23.63    1.32
  -1  -2  -8   23.86    1.50
  -1  -2  -9    1.81    0.63
   1   2   9    0.14    0.93
  -1  -2  -9    1.08    0.48
   1   2   9    0.66    1.34
  -1  -2  -9    0.63    0.66
  -1  -2 -10   52.97    2.56
  -1  -2 -10   50.98    2.53
  -1  -2 -10   48.30    2.37
  -1  -2 -10   49.28    2.45
   1   2  10   41.79    4.41
  -1  -2 -10   48.96    2.56
  -1  -2 -11   53.53    2.60
  -1  -2 -11   45.49    2.42
  -1  -2 -11   44.61    2.30
   1   2  11   43.74    4.96
   1   2  11   40.56    4.51
  -1  -2 -11   48.27    2.61
  -1  -2 -11   51.32    2.64
  -1  -2 -12   85.34    3.69
  -1  -2 -12   88.74    3.70
   1   2  12   83.77    7.05
  -1  -2 -12   82.07    3.74
  -1  -2 -13  132.80    5.06
  -1  -2 -13  134.43    5.22
  -1  -2 -13  126.21    5.01
  -1  -2 -14    4.33    0.86
  -1  -2 -14    1.78    0.65
  -1  -2 -14    2.33    0.82
  -1  -2 -14    1.77    0.78
  -1  -2 -15   20.78    1.43
  -1  -2 -15   17.92    1.27
  -1  -2 -15   21.17    1.49
  -1  -2 -16    0.51    0.52
  -1  -2 -16    0.59    0.52
  -1  -2 -16   -0.25    0.48
  -1  -2 -17    3.06    0.48
   1   3 -18   12.84    0.91
   1   3 -17    6.03    0.78
   1   3 -17    6.54    0.72
   1   3 -16   60.53    2.73
   1   3 -16   59.47    2.56
   1   3 -15    0.53    0.64
   1   3 -15    0.70    0.63
   1   3 -15    0.26    0.71
   1   3 -15    0.04    0.61
   1   3 -14   23.12    1.68
   1   3 -14   18.63    1.52
   1   3 -14   20.89    1.53
   1   3 -13    4.48    0.92
  -1  -3  13    3.62    1.80
   1   3 -13    4.83    0.95
   1   3 -13    3.75    0.85
   1   3 -12   32.53    1.89
  -1  -3  12   28.85    3.87
   1   3 -12   28.80    1.80
   1   3 -12   27.15    1.86
   1   3 -12   30.80    1.92
   1   3 -11  136.07    5.03
   1   3 -11  136.24    5.20
   1   3 -11  137.19    5.14
  -1  -3  11  128.81    8.23
   1   3 -10  190.53    6.40
  -1  -3  10  214.50   10.32
  -1  -3  10  160.65    8.42
   1   3 -10  194.48    8.60
   1   3 -10  175.61    6.43
   1   3 -10  190.90    9.51
  -1  -3   9  357.70   10.84
  -1  -3   9  319.55   14.38
  -1  -3   9  296.09   12.97
   1   3  -9  320.30   13.17
   1   3  -9  340.38   11.02
   1   3  -9  359.78   14.17
   1   3  -9  360.83   13.65
   1   3  -8    0.29    0.87
  -1  -3   8    0.12    0.35
   1   3  -8    0.32    1.06
   1   3  -8   -0.13    0.71
   1   3  -8    0.17    0.57
   1   3  -8    0.37    0.67
   1   3  -7  125.82    6.38
   1   3  -7  121.18    5.94
   1   3  -7  133.22    6.59
  -1  -3   7  122.88    5.56
   1   3  -7  130.51    5.86
   1   3  -7  124.76    5.67
   1   3  -6  107.31    5.59
   1   3  -6  115.89    5.38
   1   3  -6  115.30    5.99
   1   3  -6  114.38    5.49
  -1  -3   6  115.81    5.28
   1   3  -5   11.38    1.63
   1   3  -5   10.81    1.37
   1   3  -5    7.33    1.36
  -1  -3   5    7.37    1.30
  -1  -3   4  965.56   32.33
   1   3  -4  974.11   32.32
  -1  -3   4 1046.07   31.70
   1   3  -4 1010.83   31.99
  -1  -3   3    4.22    1.24
  -1  -3   3    4.17    1.10
   1   3  -3    3.64    1.16
   1   3  -2  308.81   11.70
  -1  -3   2  300.38   11.54
  -1  -3   2  322.03   11.32
  -1  -3   1  235.02    9.48
   1   3  -1  238.36    9.48
  -1  -3   1  247.67    9.28
   1   3  -1  246.56    9.58
   1   3   0  116.49    5.01
  -1  -3   0  125.42    5.58
   1   3   0  120.21    5.38
   1   3   0  109.45    5.29
   1   3   1  173.38    7.14
  -1  -3  -1  173.05    7.20
   1   3   1  166.66    7.40
   1   3   1  174.54    7.31
   1   3   1  182.23    7.35
  -1  -3  -1  192.47    7.83
   1   3   2   14.16    1.65
  -1  -3  -2   13.23    1.27
   1   3   2   13.48    1.79
  -1  -3  -2   13.20    1.77
  -1  -3  -2   14.16    1.67
   1   3   2   13.09    1.73
  -1  -3  -2   11.46    1.17
   1   3   3  175.19    7.13
  -1  -3  -3  165.30    6.15
   1   3   3  178.54    7.70
  -1  -3  -3  180.17    7.19
   1   3   3  173.31    7.35
  -1  -3  -3  166.40    6.12
   1   3   4    9.36    1.44
  -1  -3  -4    6.59    0.79
  -1  -3  -4    9.47    1.40
   1   3   4    7.21    1.31
  -1  -3  -4    5.52    0.86
   1   3   5  227.42    9.48
  -1  -3  -5  191.50    7.29
   1   3   5  210.55    8.44
  -1  -3  -5  213.99    8.32
  -1  -3  -5  211.57    7.01
  -1  -3  -5  215.72    7.05
   1   3   5  222.29    8.63
   1   3   6  337.06   13.62
   1   3   6  347.65   13.47
   1   3   6  320.94   12.15
  -1  -3  -6  316.42   10.46
  -1  -3  -6  305.25   11.92
   1   3   6  327.99   11.74
   1   3   6  332.44   11.80
  -1  -3  -6  323.41   11.69
  -1  -3  -6  340.72   10.56
   1   3   7  223.04    8.94
  -1  -3  -7  209.65    7.17
  -1  -3  -7  205.67    7.10
   1   3   7  219.37   10.30
   1   3   7  209.35   10.01
   1   3   8   99.47    5.52
  -1  -3  -8  105.75    4.19
  -1  -3  -8  109.07    4.16
   1   3   8  113.41    7.01
   1   3   8  110.07    7.02
   1   3   9   -0.50    1.39
  -1  -3  -9    1.80    0.71
  -1  -3  -9    0.51    0.52
  -1  -3  -9    1.05    0.65
  -1  -3  -9    0.69    0.53
   1   3  10   13.39    2.72
  -1  -3 -10   13.28    1.33
  -1  -3 -10   15.55    1.38
  -1  -3 -11   30.20    2.04
  -1  -3 -11   28.95    1.87
  -1  -3 -11   27.01    1.86
  -1  -3 -11   26.75    1.77
  -1  -3 -11   29.73    1.89
   1   3  12   21.22    3.39
  -1  -3 -12   22.71    1.74
  -1  -3 -12   21.14    1.61
  -1  -3 -12   23.28    1.60
  -1  -3 -12   23.49    1.70
  -1  -3 -13    0.79    0.63
  -1  -3 -13    0.34    0.71
  -1  -3 -13    0.11    0.65
  -1  -3 -13    0.73    0.56
  -1  -3 -14   23.30    1.53
  -1  -3 -14   18.32    1.35
  -1  -3 -14   20.64    1.52
  -1  -3 -14   22.78    1.58
  -1  -3 -15   45.31    2.17
  -1  -3 -15   43.63    2.18
  -1  -3 -16    0.30    0.48
  -1  -3 -17   35.24    1.39
   1   4 -17   -0.17    0.60
   1   4 -17    0.78    0.41
   1   4 -16   64.28    2.84
   1   4 -16   72.08    2.96
   1   4 -16   69.09    2.88
   1   4 -15   38.24    2.08
   1   4 -15   38.27    2.11
   1   4 -15   41.01    2.16
   1   4 -14  131.50    4.99
   1   4 -14  122.04    4.58
   1   4 -14  133.41    5.04
   1   4 -13   13.36    1.32
   1   4 -13   11.54    1.30
   1   4 -13   11.48    1.20
   1   4 -12  385.86   16.71
   1   4 -12  401.60   12.89
   1   4 -12  400.11   12.93
  -1  -4  11   65.12    6.03
   1   4 -11   81.40    3.50
   1   4 -11   76.39    5.96
   1   4 -11   78.82    3.52
  -1  -4  10   10.12    2.42
   1   4 -10    8.95    1.94
  -1  -4  10    5.12    0.74
   1   4 -10    4.09    0.79
   1   4 -10    4.99    1.90
   1   4 -10    4.47    1.44
   1   4  -9  482.82   18.23
   1   4  -9  466.96   14.83
   1   4  -9  454.52   17.34
  -1  -4   9  471.27   14.62
  -1  -4   9  433.34   18.63
   1   4  -9  460.12   17.93
   1   4  -8   26.33    3.02
   1   4  -8   22.50    2.54
   1   4  -8   19.51    2.19
   1   4  -8   22.22    2.42
  -1  -4   8   26.76    3.30
   1   4  -8   26.20    3.08
   1   4  -7   10.39    1.93
   1   4  -7   10.65    1.70
  -1  -4   7   11.57    1.77
   1   4  -7    9.81    1.72
  -1  -4   7    8.07    1.75
   1   4  -7    9.28    2.00
  -1  -4   7    9.85    2.23
   1   4  -6  123.02    6.37
   1   4  -6  133.95    6.22
  -1  -4   6  130.20    6.38
   1   4  -6  122.80    6.53
  -1  -4   6  128.28    4.61
   1   4  -5  598.95   20.31
   1   4  -5  592.35   20.94
  -1  -4   5  613.23   20.67
   1   4  -5  575.16   21.47
  -1  -4   5  599.89   18.33
  -1  -4   4   78.99    3.06
   1   4  -4   77.13    4.86
  -1  -4   4   74.06    4.51
   1   4  -3   36.81    1.77
  -1  -4   3   38.62    3.07
   1   4  -3   35.92    3.15
  -1  -4   3   36.04    1.81
   1   4  -3   38.15    3.38
   1   4  -2    0.65    0.46
  -1  -4   2    0.64    0.84
  -1  -4   2    0.63    0.45
   1   4  -2    0.15    1.05
  -1  -4   2    0.30    1.03
   1   4  -1   91.38    4.85
  -1  -4   1   88.12    5.39
   1   4  -1   92.11    5.42
   1   4  -1   93.25    3.49
  -1  -4   1   89.48    3.82
  -1  -4   1   95.57    5.20
   1   4  -1  105.53    5.65
  -1  -4   1  101.46    3.60
   1   4  -1   94.93    3.42
   1   4   0  112.88    4.16
   1   4   0  129.93    6.04
  -1  -4   0  128.41    6.59
   1   4   0  128.10    6.35
   1   4   0  119.04    6.34
   1   4   1  280.78   11.07
  -1  -4  -1  293.33   11.76
   1   4   1  264.09   11.02
  -1  -4  -1  303.23   11.25
   1   4   1  280.90   11.43
  -1  -4  -1  275.14    8.97
  -1  -4  -1  270.36    8.91
  -1  -4  -2  167.28    7.08
  -1  -4  -2  181.41    8.00
   1   4   2  179.98    8.35
  -1  -4  -2  180.75    6.05
  -1  -4  -2  181.24    8.58
   1   4   2  169.70    8.08
   1   4   3  267.21   11.16
  -1  -4  -3  259.52    9.41
  -1  -4  -3  282.61   10.78
   1   4   3  265.09   10.93
  -1  -4  -3  273.36    8.54
   1   4   3  248.17    8.26
   1   4   4   88.62    5.67
   1   4   4   84.17    4.86
  -1  -4  -4   95.31    5.19
   1   4   4   93.46    5.30
  -1  -4  -4   92.01    3.47
  -1  -4  -4   91.74    3.58
  -1  -4  -4   85.40    3.51
   1   4   5  189.74    9.14
   1   4   5  191.78    8.27
  -1  -4  -5  192.91    8.87
   1   4   5  197.02    8.55
  -1  -4  -5  202.26    8.49
  -1  -4  -5  193.54    6.34
  -1  -4  -5  176.36    6.47
  -1  -4  -5  183.07    6.53
  -1  -4  -6  252.26   10.94
   1   4   6  262.42   10.59
   1   4   6  269.68   10.72
  -1  -4  -6  262.51   10.56
   1   4   6  260.13   10.69
   1   4   6  275.16   12.07
  -1  -4  -6  268.24    8.91
  -1  -4  -6  269.01    8.95
   1   4   7   45.47    4.38
  -1  -4  -7   53.21    2.54
  -1  -4  -7   51.84    2.46
   1   4   8  112.70    7.62
   1   4   8  101.23    7.18
  -1  -4  -8  114.42    4.52
  -1  -4  -8  115.26    4.47
   1   4   9  214.30   11.63
   1   4   9  198.70   11.51
  -1  -4  -9  228.08    7.82
  -1  -4  -9  247.55    8.11
  -1  -4  -9  222.73    7.95
   1   4  10  158.09   10.11
   1   4  10  160.07   10.17
  -1  -4 -10  182.30    6.47
  -1  -4 -10  190.84    6.76
  -1  -4 -10  191.40    6.77
  -1  -4 -10  187.28    6.78
   1   4  11   -0.30    1.30
   1   4  11    0.29    1.36
  -1  -4 -11    0.11    0.68
  -1  -4 -11    1.12    0.66
  -1  -4 -11    0.59    0.70
  -1  -4 -11    0.60    0.62
  -1  -4 -11    1.15    0.75
  -1  -4 -11    0.29    0.53
  -1  -4 -12  118.78    4.79
  -1  -4 -12  125.82    5.01
  -1  -4 -12  135.89    5.03
  -1  -4 -12  128.45    4.85
  -1  -4 -13    2.40    0.67
  -1  -4 -13    2.25    0.71
  -1  -4 -13    1.36    0.61
  -1  -4 -14   38.39    1.78
  -1  -4 -14   41.60    2.02
  -1  -4 -15   64.60    2.51
  -1  -4 -15   57.10    2.42
  -1  -4 -16    6.04    0.56
   1   5 -17   -0.13    0.40
   1   5 -16   29.33    1.54
   1   5 -16   33.41    1.61
   1   5 -16   30.55    1.56
   1   5 -15    0.68    0.76
   1   5 -15    1.63    0.62
   1   5 -14   62.69    2.85
   1   5 -13   72.31    3.21
   1   5 -13   69.56    3.19
   1   5 -12    3.48    0.80
   1   5 -12    2.85    0.81
   1   5 -11   75.28    3.40
   1   5 -11   65.56    5.59
   1   5 -11   73.04    3.37
  -1  -5  11   74.94    3.11
   1   5 -10   45.24    4.48
   1   5 -10   53.12    2.65
   1   5 -10   44.55    3.93
  -1  -5  10   40.67    4.74
   1   5 -10   39.22    4.28
  -1  -5  10   51.75    2.44
   1   5  -9  110.51    6.84
   1   5  -9   93.83    5.90
  -1  -5   9  108.21    4.15
   1   5  -9   90.76    6.67
  -1  -5   9   99.57    7.35
   1   5  -8   11.84    2.26
   1   5  -8   12.07    1.93
   1   5  -8   12.44    1.98
   1   5  -8   10.80    2.01
   1   5  -8   10.11    2.25
  -1  -5   8   11.56    2.55
   1   5  -7    0.72    0.85
   1   5  -7    0.34    1.09
  -1  -5   7   -0.16    0.87
  -1  -5   7    0.40    1.03
   1   5  -7    0.18    1.01
  -1  -5   7    0.54    0.49
   1   5  -7    0.34    0.55
   1   5  -7    0.23    1.21
  -1  -5   7    1.71    1.19
   1   5  -6   59.44    4.30
   1   5  -6   65.27    4.18
  -1  -5   6   57.36    4.78
   1   5  -6   62.89    4.80
  -1  -5   6   60.83    4.52
   1   5  -6   63.40    2.82
  -1  -5   6   66.03    2.82
   1   5  -6   67.33    5.33
  -1  -5   6   73.75    5.62
  -1  -5   5  110.16    4.24
   1   5  -5  109.93    4.26
   1   5  -5  106.38    5.76
  -1  -5   5  109.72    6.35
   1   5  -5  115.06    6.71
  -1  -5   5  115.60    6.96
   1   5  -4   18.13    1.37
  -1  -5   4   17.10    1.27
   1   5  -4   16.40    1.97
  -1  -5   4   18.99    2.49
   1   5  -4   19.89    2.70
   1   5  -3  105.73    4.05
   1   5  -3   99.72    5.00
   1   5  -3  103.24    6.44
  -1  -5   3  104.00    6.11
   1   5  -3  102.71    4.09
  -1  -5   3  107.76    4.12
   1   5  -3  116.91    5.68
   1   5  -3  111.07    6.87
   1   5  -2  182.61    7.31
   1   5  -2  191.75    6.55
  -1  -5   2  206.22    9.26
  -1  -5   2  199.63    6.69
   1   5  -2  175.13    8.25
   1   5  -2  177.85    9.34
   1   5  -1  154.54    5.37
  -1  -5   1  151.52    7.72
   1   5  -1  149.33    8.08
   1   5  -1  141.51    5.44
  -1  -5   1  154.93    5.48
   1   5  -1  147.44    7.29
   1   5  -1  163.16    8.29
   1   5   0   70.89    2.93
   1   5   0   73.51    5.21
   1   5   0   70.04    3.06
   1   5   0   66.96    4.62
  -1  -5   0   68.76    5.18
   1   5   0   72.98    5.09
  -1  -5  -1   84.95    5.74
   1   5   1   82.49    5.21
   1   5   1   82.98    5.36
  -1  -5  -1   68.47    4.37
   1   5   1   75.45    3.04
   1   5   1   70.54    5.18
  -1  -5  -1   74.63    5.00
   1   5   1   71.10    3.15
  -1  -5  -1   74.40    3.15
   1   5   1   70.24    2.87
   1   5   2  141.19    7.89
  -1  -5  -2  154.93    7.00
   1   5   2  156.76    5.51
  -1  -5  -2  175.47    8.27
   1   5   2  160.19    8.33
  -1  -5  -2  169.04    5.70
   1   5   2  155.37    5.64
   1   5   2  146.12    5.27
   1   5   3   84.23    3.47
  -1  -5  -3   77.51    4.37
  -1  -5  -3   95.18    3.65
   1   5   3   88.03    3.60
   1   5   3   80.05    5.71
  -1  -5  -3   89.77    6.04
  -1  -5  -3   93.73    5.77
   1   5   3   99.59    6.07
   1   5   4   13.71    2.54
  -1  -5  -4   11.81    1.06
   1   5   4   10.29    1.05
  -1  -5  -4   12.02    1.14
   1   5   4   12.76    2.26
  -1  -5  -4   13.82    2.39
  -1  -5  -4   14.02    2.20
   1   5   5   47.80    4.46
   1   5   5   50.17    4.81
  -1  -5  -5   56.70    2.55
  -1  -5  -5   59.69    2.76
  -1  -5  -5   48.76    4.54
   1   5   5   54.11    4.37
  -1  -5  -5   56.20    4.36
   1   5   6   93.19    6.45
   1   5   6   94.54    6.83
  -1  -5  -6   71.97    5.33
  -1  -5  -6   74.88    5.17
  -1  -5  -6   87.12    3.42
  -1  -5  -6   87.92    3.73
  -1  -5  -7    9.53    1.10
  -1  -5  -7   10.75    1.17
   1   5   7   10.67    2.41
  -1  -5  -8  204.85    7.21
  -1  -5  -8  203.45    7.26
  -1  -5  -9    8.13    1.07
  -1  -5  -9    7.53    1.16
  -1  -5  -9    9.30    1.11
  -1  -5  -9   10.26    1.19
   1   5   9    8.25    2.29
   1   5   9    6.38    2.20
  -1  -5 -10    2.13    0.74
  -1  -5 -10    0.60    0.64
  -1  -5 -10    1.08    0.78
  -1  -5 -10    1.70    0.66
  -1  -5 -11    8.43    1.02
  -1  -5 -11    7.17    1.03
  -1  -5 -11    8.19    1.04
  -1  -5 -11   10.02    1.14
  -1  -5 -11    8.99    0.94
  -1  -5 -12    3.93    0.81
  -1  -5 -12    4.69    0.85
  -1  -5 -12    4.92    0.67
  -1  -5 -13    0.35    0.57
  -1  -5 -13    0.31    0.49
  -1  -5 -13   -0.15    0.62
  -1  -5 -14    0.09    0.45
  -1  -5 -14   -0.09    0.37
  -1  -5 -14   -0.17    0.48
  -1  -5 -15   10.37    0.69
  -1  -5 -15   12.47    0.74
   1   6 -15   11.96    0.87
   1   6 -15    8.95    0.80
   1   6 -14   60.70    2.62
   1   6 -14   64.07    2.58
   1   6 -13   28.29    1.66
   1   6 -13   26.99    1.63
   1   6 -12   95.51    3.93
   1   6 -12   94.04    3.88
   1   6 -12   95.05    3.91
   1   6 -11    2.72    0.79
  -1  -6  11    1.34    0.56
  -1  -6  10   47.41    2.38
  -1  -6   9    0.42    0.56
   1   6  -9    0.51    1.22
  -1  -6   9   -0.28    1.34
   1   6  -9    0.20    1.21
   1   6  -8   28.47    3.87
  -1  -6   8   25.96    3.77
   1   6  -8   22.90    1.53
  -1  -6   8   23.70    1.53
   1   6  -8   23.78    3.02
  -1  -6   7   69.50    5.68
   1   6  -7   59.24    4.92
  -1  -6   7   59.95    4.91
   1   6  -7   64.60    5.28
  -1  -6   7   64.54    5.92
   1   6  -7   59.45    5.65
   1   6  -7   66.37    3.01
  -1  -6   7   73.16    3.07
   1   6  -7   62.76    4.74
   1   6  -6   33.92    3.92
  -1  -6   6   35.67    3.74
  -1  -6   6   27.81    3.67
   1   6  -6   34.71    2.03
  -1  -6   6   37.21    2.05
  -1  -6   6   36.02    4.26
   1   6  -6   34.47    4.27
  -1  -6   5   88.52    6.57
   1   6  -5   88.25    6.45
  -1  -6   5   86.06    6.02
  -1  -6   5   94.22    3.85
   1   6  -5   88.11    3.81
  -1  -6   5   94.90    6.98
  -1  -6   4   53.99    5.13
   1   6  -4   54.96    4.96
  -1  -6   4   56.35    4.69
  -1  -6   4   58.14    2.73
   1   6  -4   54.35    2.73
  -1  -6   4   42.77    4.65
   1   6  -4   44.20    4.71
  -1  -6   3   91.87    6.86
   1   6  -3  109.58    7.24
  -1  -6   3  101.56    6.56
  -1  -6   3  104.70    4.21
   1   6  -3   98.19    4.18
  -1  -6   3   99.58    7.08
   1   6  -3  100.88    7.09
  -1  -6   2   -0.26    1.20
  -1  -6   2    0.66    1.10
   1   6  -2   -0.24    1.30
   1   6  -2    0.17    0.87
  -1  -6   2    0.33    0.51
  -1  -6   1   80.96    6.20
   1   6  -1   74.68    5.85
  -1  -6   1   74.46    5.58
   1   6  -1   74.42    5.20
   1   6  -1   69.73    5.66
  -1  -6   1   74.78    3.40
   1   6  -1   76.96    3.45
   1   6  -1   78.34    3.31
  -1  -6   1   67.36    5.06
   1   6   0    3.47    1.60
   1   6   0    2.02    1.45
   1   6   0    1.57    1.15
   1   6   0    2.57    0.85
  -1  -6   0    2.41    1.10
   1   6   0    1.97    0.65
   1   6   1  102.42    6.93
  -1  -6  -1  102.85    6.58
  -1  -6  -1   94.68    6.93
   1   6   1   92.94    6.28
  -1  -6  -1  104.35    4.13
   1   6   1   93.98    4.07
   1   6   1   96.41    3.90
  -1  -6  -1   91.30    5.59
  -1  -6  -2   65.12    5.69
   1   6   2   77.10    5.92
  -1  -6  -2   74.77    5.58
   1   6   2   65.43    5.42
   1   6   2   73.06    3.32
  -1  -6  -2   81.86    3.42
  -1  -6  -2   59.79    4.28
   1   6   2   73.32    3.15
  -1  -6  -3   31.89    3.95
   1   6   3   35.64    4.00
  -1  -6  -3   40.12    4.04
   1   6   3   34.96    4.05
  -1  -6  -3   42.61    2.24
   1   6   3   39.98    2.23
   1   6   3   38.07    2.04
   1   6   4    4.79    1.77
  -1  -6  -4    5.84    1.98
  -1  -6  -4    6.72    1.78
   1   6   4    4.12    1.79
  -1  -6  -4    5.40    0.85
   1   6   4    5.58    0.93
   1   6   4    5.20    0.80
   1   6   5   48.98    4.44
   1   6   5   48.54    4.49
  -1  -6  -5   48.72    4.61
   1   6   5   50.97    4.83
   1   6   5   40.05    4.72
   1   6   5   52.15    2.53
  -1  -6  -5   53.39    2.55
   1   6   5   52.16    2.42
   1   6   6    2.25    1.53
   1   6   6    1.41    1.50
  -1  -6  -6    2.31    0.62
  -1  -6  -7   91.81    3.78
   1   6   7   73.87    6.47
   1   6   7   74.52    6.17
  -1  -6  -8   16.50    1.40
  -1  -6  -8   16.11    1.49
  -1  -6  -9   71.28    3.09
  -1  -6  -9   64.74    3.07
  -1  -6  -9   71.00    3.28
  -1  -6 -10   54.37    2.51
  -1  -6 -10   58.69    2.78
  -1  -6 -10   55.60    2.63
  -1  -6 -11   64.49    2.58
  -1  -6 -11   57.97    2.66
  -1  -6 -11   60.32    2.73
  -1  -6 -11   63.59    2.80
  -1  -6 -12   59.23    2.44
  -1  -6 -12   58.48    2.28
  -1  -6 -12   60.10    2.55
  -1  -6 -12   63.28    2.56
  -1  -6 -13   12.88    0.83
  -1  -6 -13   12.11    0.90
  -1  -6 -13   11.26    0.82
  -1  -6 -14   24.26    1.07
   1   7 -13    2.34    0.56
   1   7 -13    3.36    0.57
   1   7 -12   36.61    1.85
   1   7 -12   36.82    1.88
  -1  -7  11    7.52    0.80
   1   7 -11    7.04    0.93
  -1  -7  10   35.99    1.92
   1   7 -10   34.47    2.02
   1   7  -9    3.40    0.75
  -1  -7   9    3.04    0.72
  -1  -7   8   44.46    2.34
   1   7  -8   40.55    2.13
  -1  -7   8   40.34    2.09
   1   7  -8   44.04    2.38
   1   7  -7  110.20    4.34
  -1  -7   7  110.55    4.31
  -1  -7   7  105.55    7.80
   1   7  -7   93.67    7.46
  -1  -7   6    2.04    1.36
   1   7  -6    1.23    1.28
   1   7  -6    2.52    1.40
  -1  -7   6    0.59    1.35
   1   7  -6    1.06    0.70
  -1  -7   6    1.09    0.59
  -1  -7   5   11.61    2.63
   1   7  -5   17.07    2.99
   1   7  -5   12.43    2.79
  -1  -7   5   14.55    2.96
   1   7  -5   15.00    1.42
  -1  -7   5   15.25    1.36
  -1  -7   5   12.69    2.48
  -1  -7   4   53.10    5.31
   1   7  -4   57.05    5.38
  -1  -7   4   53.08    4.96
  -1  -7   4   44.49    5.00
   1   7  -4   42.06    4.92
  -1  -7   4   58.94    2.86
   1   7  -4   55.33    2.85
  -1  -7   4   45.29    4.64
  -1  -7   3   17.96    2.91
  -1  -7   3   19.14    3.36
   1   7  -3   17.86    3.24
   1   7  -3   12.05    2.72
  -1  -7   3   14.18    2.91
  -1  -7   3   18.90    1.54
   1   7  -3   18.85    1.61
  -1  -7   3   18.10    2.90
  -1  -7   2  248.28   13.40
  -1  -7   2  280.49   13.09
  -1  -7   2  302.77   14.17
   1   7  -2  273.31   13.48
  -1  -7   2  274.68    9.49
  -1  -7   2  251.74   12.27
   1   7  -1  199.62   11.11
  -1  -7   1  209.29   10.77
  -1  -7   1  211.18   11.48
  -1  -7   1  206.98    7.42
   1   7  -1  199.52    7.40
  -1  -7   1  185.34    9.71
  -1  -7   0   54.79    5.50
   1   7   0   52.11    5.23
   1   7   0   51.09    4.65
   1   7   0   59.95    2.96
  -1  -7   0   52.24    4.37
   1   7   1   27.01    3.74
  -1  -7  -1   26.00    3.80
  -1  -7  -1   21.90    3.25
   1   7   1   20.60    3.17
  -1  -7  -1   25.66    1.80
   1   7   1   25.64    1.84
  -1  -7  -2    1.67    1.56
  -1  -7  -2    3.37    1.72
   1   7   2    2.68    1.67
   1   7   2    2.70    1.59
  -1  -7  -2    3.00    0.77
   1   7   2    2.24    0.84
   1   7   2    2.91    0.71
  -1  -7  -3   47.39    4.96
   1   7   3   44.97    4.69
   1   7   3   46.96    4.93
   1   7   3   55.27    2.78
  -1  -7  -3   57.65    2.80
   1   7   3   52.51    2.49
   1   7   4    0.91    1.17
  -1  -7  -4    1.71    1.23
   1   7   4    0.24    1.12
  -1  -7  -4    0.49    0.54
   1   7   4    0.69    0.71
   1   7   4    2.80    1.53
   1   7   4    1.59    1.52
   1   7   5  412.33   13.48
  -1  -7  -5  433.49   13.60
  -1  -7  -6   83.14    3.57
  -1  -7  -6   80.61    3.42
  -1  -7  -6   71.37    3.11
  -1  -7  -7   37.00    2.15
  -1  -7  -7   36.95    2.06
  -1  -7  -8   17.28    1.32
  -1  -7  -8   17.39    1.31
  -1  -7  -9   86.29    3.33
  -1  -7  -9   79.76    3.30
  -1  -7 -10   56.20    2.33
  -1  -7 -10   57.78    2.48
  -1  -7 -10   53.59    2.37
  -1  -7 -10   58.50    2.50
  -1  -7 -11   33.22    1.42
  -1  -7 -11   32.07    1.56
  -1  -7 -11   31.02    1.54
  -1  -7 -12    3.01    0.45
  -1  -7 -12    2.54    0.42
   1   8 -13    4.60    0.45
   1   8 -11   11.34    0.88
   1   8 -11    9.88    0.81
   1   8 -11   10.66    0.87
  -1  -8  10   58.38    2.38
   1   8 -10   56.02    2.39
   1   8 -10   56.40    2.48
  -1  -8   9  122.03    4.40
   1   8  -9  116.26    4.45
   1   8  -8    0.37    0.49
  -1  -8   8    0.49    0.48
  -1  -8   7   36.11    2.03
   1   8  -7   37.57    2.07
  -1  -8   7   37.79    1.93
   1   8  -7   38.61    1.97
   1   8  -6    4.74    0.83
  -1  -8   6    3.94    0.74
   1   8  -5   34.52    2.03
  -1  -8   5   33.60    1.98
   1   8  -4   12.76    1.32
  -1  -8   4   15.70    1.32
  -1  -8   3  241.77    8.46
  -1  -8   2  593.08   18.82
  -1  -8   1    5.59    0.94
   1   8  -1    8.06    1.13
   1   8   0   82.65    3.70
   1   8   1   -0.40    0.71
  -1  -8  -1   -0.17    0.58
  -1  -8  -1   -0.04    0.42
   1   8   2    2.01    0.76
  -1  -8  -2    2.01    0.66
  -1  -8  -2    1.96    0.63
  -1  -8  -3   23.13    1.55
   1   8   3   22.45    1.55
  -1  -8  -3   19.06    1.37
   1   8   4  107.18    4.02
  -1  -8  -4  104.16    4.02
  -1  -8  -4   95.83    3.92
   1   8   5   12.88    0.98
  -1  -8  -5   13.03    1.07
  -1  -8  -5   12.44    1.06
  -1  -8  -6    0.83    0.53
  -1  -8  -6    0.43    0.53
  -1  -8  -7   17.17    1.21
  -1  -8  -7   14.88    1.11
  -1  -8  -7   15.69    1.12
  -1  -8  -8    0.87    0.50
  -1  -8  -8    1.03    0.44
  -1  -8  -8    1.28    0.52
  -1  -8  -9   44.03    1.75
  -1  -8  -9   39.23    1.71
  -1  -8  -9   41.36    1.79
  -1  -9   8   11.53    0.85
   1   9  -8   11.36    0.86
  -1  -9   7   25.81    1.41
   1   9  -7   27.00    1.43
   1   9  -6    1.53    0.51
  -1  -9   6    1.68    0.51
  -1  -9   6    1.52    0.46
   1   9  -6    1.08    0.48
  -1  -9   5   35.26    1.82
   1   9  -5   33.27    1.73
   1   9  -5   34.09    1.76
  -1  -9   5   32.95    1.72
  -1  -9   4   10.82    0.99
   1   9  -4   11.52    1.04
  -1  -9   3   -0.30    0.52
  -1  -9   2    0.04    0.46
   1   9  -1   31.67    1.79
   1   9   0   23.64    1.52
   1   9   1   18.24    1.28
  -1  -9  -1   16.87    1.22
  -1  -9  -2    4.71    0.69
   1   9   2    6.17    0.79
  -1  -9  -3   42.46    2.01
  -1  -9  -3   45.07    2.01
   1   9   3   45.44    1.99
  -1  -9  -4   15.57    1.04
   1   9   4   14.92    0.95
  -1  -9  -5   61.97    2.43
  -1  -9  -6    8.01    0.67
  -1  -9  -6    9.17    0.74
  -1  -9  -7   68.70    2.52
  -1  -9  -7   73.76    2.53
   1  10  -4    9.79    0.66
   1  10  -3    5.41    0.54
   1  10  -1   52.11    2.04
   1  10   0   55.83    2.12
   1  10   1   42.19    1.55
  -1 -10  -1   38.87    1.52
   2 -10  -5   54.28    2.03
   2 -10  -4   72.48    2.66
   2 -10  -4   73.62    2.73
   2 -10  -3   62.08    2.33
  -2  10   3   62.41    2.40
   2 -10  -3   60.40    2.36
   2 -10  -2    7.21    0.66
   2 -10  -2    7.50    0.68
   2 -10  -2    6.15    0.64
   2 -10  -1   55.31    2.23
  -2  10   1   58.07    2.35
   2 -10  -1   54.44    2.27
   2 -10   0   23.95    1.26
  -2  10   0   23.87    1.35
   2 -10   0   23.73    1.32
   2 -10   1   48.84    2.10
   2 -10   1   50.52    2.13
   2 -10   1   53.71    2.20
   2 -10   2   49.67    2.07
  -2  10  -2   51.35    2.15
   2 -10   2   49.48    2.08
   2 -10   3    9.31    0.76
  -2  10  -3   11.83    0.84
   2 -10   3    9.60    0.75
   2 -10   4    0.26    0.36
  -2  10  -4    0.13    0.37
   2 -10   5   28.33    1.29
   2 -10   6    4.74    0.47
   2  -9  -9    0.20    0.33
   2  -9  -9    0.27    0.34
   2  -9  -8    1.83    0.43
   2  -9  -8    1.98    0.49
   2  -9  -8    2.06    0.48
   2  -9  -7    9.35    0.81
   2  -9  -7    8.85    0.81
   2  -9  -7    9.42    0.87
   2  -9  -6   24.67    1.42
  -2   9   6   29.50    1.44
   2  -9  -6   26.78    1.44
   2  -9  -6   27.04    1.52
   2  -9  -5   89.21    3.45
   2  -9  -5   92.25    3.47
   2  -9  -5   88.34    3.38
  -2   9   5   87.17    3.44
   2  -9  -5   85.71    3.34
   2  -9  -5   93.33    3.56
   2  -9  -4   27.49    1.53
   2  -9  -4   32.01    1.72
   2  -9  -4   31.67    1.74
   2  -9  -4   30.57    1.66
  -2   9   4   33.06    1.79
   2  -9  -3   40.62    2.03
  -2   9   3   40.74    2.13
   2  -9  -3   36.82    2.02
   2  -9  -3   38.44    2.02
   2  -9  -2    1.32    0.63
   2  -9  -2    0.76    0.55
  -2   9   2    0.65    0.69
   2  -9  -2    0.80    0.57
   2  -9  -2    0.35    0.53
   2  -9  -1  104.06    2.76
   2  -9  -1   96.65    2.72
  -2   9   1  105.03    2.97
   2  -9   0    0.21    0.50
   2  -9   0   -0.05    0.61
   2  -9   0    0.12    0.45
   2  -9   0    0.18    0.56
  -2   9   0    0.05    0.65
   2  -9   0    0.10    0.53
   2  -9   1    2.20    0.67
   2  -9   1    3.17    0.75
   2  -9   1    1.92    0.66
   2  -9   1    2.81    0.74
   2  -9   1    2.77    0.62
   2  -9   2    1.32    0.60
   2  -9   2    1.48    0.59
  -2   9  -2    1.51    0.75
   2  -9   2    1.42    0.59
   2  -9   2    1.79    0.56
   2  -9   3   33.58    1.84
   2  -9   3   34.38    1.79
  -2   9  -3   33.12    1.92
   2  -9   3   33.12    1.85
   2  -9   3   35.12    1.87
   2  -9   4   79.91    3.20
   2  -9   4   80.90    3.35
   2  -9   4   82.32    3.32
   2  -9   4   83.95    3.31
  -2   9  -4   83.84    3.38
   2  -9   5    1.50    0.50
   2  -9   5    1.24    0.47
  -2   9  -5    1.58    0.57
   2  -9   5    2.06    0.52
   2  -9   5    1.51    0.54
   2  -9   6    7.31    0.81
   2  -9   6    6.32    0.64
   2  -9   6    7.35    0.69
   2  -9   6    7.00    0.81
   2  -9   7    2.27    0.53
   2  -9   8   20.94    1.18
   2  -8 -12    7.84    0.63
   2  -8 -12    7.13    0.59
   2  -8 -11    2.08    0.43
   2  -8 -11    3.83    0.56
   2  -8 -11    3.08    0.57
   2  -8 -10    7.90    0.78
   2  -8 -10    9.13    0.89
   2  -8 -10    9.01    0.84
   2  -8  -9   18.25    1.26
   2  -8  -9   16.56    1.17
   2  -8  -9   17.16    1.26
   2  -8  -9   15.02    1.13
   2  -8  -8    3.15    0.74
   2  -8  -8    3.11    0.68
   2  -8  -8    2.22    0.62
   2  -8  -8    3.17    0.73
   2  -8  -7   29.24    1.80
   2  -8  -7   33.02    1.84
   2  -8  -7   32.01    1.74
   2  -8  -7   35.09    1.93
   2  -8  -6   53.89    2.60
   2  -8  -6   47.56    2.35
   2  -8  -6   54.09    2.64
   2  -8  -6   55.93    2.62
  -2   8   6   54.91    2.55
   2  -8  -6   56.87    2.49
   2  -8  -6   54.16    2.52
   2  -8  -5   94.16    3.81
   2  -8  -5   84.91    3.48
   2  -8  -5   86.52    3.61
   2  -8  -5   94.86    3.76
   2  -8  -5   95.97    3.79
   2  -8  -5   94.18    3.82
   2  -8  -4    9.37    1.06
   2  -8  -4    9.83    1.19
   2  -8  -4    9.33    1.07
   2  -8  -4    8.57    1.04
   2  -8  -4    9.64    1.10
   2  -8  -3  148.89    5.49
   2  -8  -3  155.27    5.62
   2  -8  -3  155.61    5.93
   2  -8  -3  153.46    5.86
   2  -8  -3  162.83    5.96
   2  -8  -3  162.62    5.87
   2  -8  -2    7.23    0.93
   2  -8  -2    8.98    1.14
   2  -8  -2    8.94    0.94
   2  -8  -2   11.37    1.21
   2  -8  -2   11.07    1.17
   2  -8  -2    9.88    1.14
   2  -8  -1   81.73    3.62
   2  -8  -1   76.44    3.19
   2  -8  -1   84.63    3.48
  -2   8   1   77.03    6.41
   2  -8   0  204.47   10.54
   2  -8   0  202.17    7.29
   2  -8   0  192.92    7.21
  -2   8   0  191.11   10.86
   2  -8   0  197.49   10.78
   2  -8   0  196.33    7.15
   2  -8   0  201.60    7.05
   2  -8   1    1.16    0.72
   2  -8   1    0.50    0.59
   2  -8   1    1.03    0.63
   2  -8   1    1.01    0.70
   2  -8   2    3.19    0.81
   2  -8   2    4.81    0.85
   2  -8   2    4.31    0.80
   2  -8   2    3.55    0.80
   2  -8   3   60.71    2.90
   2  -8   3   59.75    2.90
   2  -8   3   59.28    2.92
   2  -8   3   58.81    2.89
   2  -8   4   39.30    2.20
   2  -8   4   42.39    2.30
   2  -8   4   41.01    2.22
   2  -8   4   40.15    2.20
   2  -8   5   23.75    1.67
   2  -8   5   20.98    1.55
   2  -8   5   26.68    1.62
   2  -8   5   25.85    1.59
   2  -8   6   25.62    1.62
   2  -8   6   26.57    1.56
  -2   8  -6   27.99    1.67
   2  -8   6   26.97    1.59
  -2   8  -6   27.18    1.60
   2  -8   7    5.49    0.77
   2  -8   7    7.15    0.92
  -2   8  -7    6.18    0.79
   2  -8   8    6.62    0.85
   2  -8   8    6.18    0.85
   2  -8   8    4.87    0.68
   2  -8   9   67.39    2.62
   2  -8   9   64.41    2.55
   2  -8  10   -0.09    0.41
   2  -8  10    0.70    0.45
   2  -8  11    8.72    0.73
   2  -7 -14  115.50    3.78
   2  -7 -14  110.09    3.72
   2  -7 -13   13.71    0.91
   2  -7 -13   21.81    1.15
   2  -7 -12   27.71    1.54
   2  -7 -12   29.14    1.54
   2  -7 -11    1.33    0.60
   2  -7 -11    1.68    0.62
   2  -7 -11    1.71    0.65
   2  -7 -11    1.20    0.51
   2  -7 -11    2.21    0.70
   2  -7 -10    2.39    0.64
   2  -7 -10    3.01    0.75
   2  -7 -10    2.95    0.78
   2  -7 -10    2.77    0.71
   2  -7  -9   23.38    1.51
   2  -7  -9   25.82    1.68
   2  -7  -9   25.65    1.71
   2  -7  -9   22.81    1.58
   2  -7  -8   43.63    2.34
   2  -7  -8   46.40    2.43
   2  -7  -8   43.26    2.35
   2  -7  -8   46.34    2.43
   2  -7  -7   39.31    2.28
   2  -7  -7   37.00    2.26
   2  -7  -7   40.58    2.24
  -2   7   7   38.21    4.49
   2  -7  -7   44.49    2.34
   2  -7  -7   42.74    2.34
   2  -7  -7   44.96    2.18
   2  -7  -7   43.88    2.11
   2  -7  -6    1.12    0.58
   2  -7  -6    0.84    1.06
   2  -7  -6    0.91    0.64
  -2   7   6    0.28    1.50
   2  -7  -6    0.86    0.71
   2  -7  -6    0.71    0.69
   2  -7  -6    0.38    0.69
   2  -7  -6    0.57    0.58
   2  -7  -5    0.91    1.08
   2  -7  -5    1.09    0.58
  -2   7   5    0.75    1.26
   2  -7  -5    0.81    0.62
  -2   7   5    0.85    1.62
   2  -7  -5    0.42    0.69
   2  -7  -5    1.16    0.72
   2  -7  -5    1.21    0.72
   2  -7  -5    0.47    0.71
   2  -7  -5    1.10    0.58
   2  -7  -4   19.10    2.95
  -2   7   4   15.12    2.79
   2  -7  -4   11.24    1.11
   2  -7  -4   14.27    1.28
  -2   7   4   14.60    2.98
   2  -7  -4   13.98    1.30
   2  -7  -4   15.04    1.27
   2  -7  -4   13.71    1.37
   2  -7  -4   15.57    1.35
   2  -7  -4   15.98    1.32
   2  -7  -3  440.91   14.06
   2  -7  -3  414.83   13.72
   2  -7  -3  435.64   13.97
   2  -7  -3  428.58   14.05
   2  -7  -3  431.69   13.77
   2  -7  -3  437.10   18.11
  -2   7   3  442.99   18.41
  -2   7   2    3.59    1.48
   2  -7  -2    2.98    0.74
   2  -7  -2    2.71    0.81
   2  -7  -2    1.94    0.71
   2  -7  -2    1.81    1.22
  -2   7   2   -0.27    1.24
   2  -7  -2    1.15    1.09
  -2   7   1    3.54    1.83
   2  -7  -1    4.01    1.59
   2  -7  -1    5.73    0.96
  -2   7   1    5.04    1.79
  -2   7   0  607.60   24.00
   2  -7   0  623.34   19.84
   2  -7   0  678.34   24.71
  -2   7   0  645.82   24.64
   2  -7   0  628.86   23.89
   2  -7   0  625.83   19.79
   2  -7   0  627.38   19.92
  -2   7  -1 1022.95   36.15
   2  -7   1 1000.38   31.26
   2  -7   1 1063.04   36.31
   2  -7   1  977.34   34.16
   2  -7   1 1024.84   31.29
   2  -7   1 1048.44   31.44
  -2   7  -2   29.13    3.91
   2  -7   2   26.89    1.84
   2  -7   2   30.43    3.77
  -2   7  -2   27.36    3.70
   2  -7   2   25.21    3.41
   2  -7   2   25.75    3.16
   2  -7   2   26.81    1.84
   2  -7   2   28.40    1.84
   2  -7   2   29.27    1.93
  -2   7  -3  206.09   11.13
   2  -7   3  192.44    6.95
  -2   7  -3  196.46   10.72
   2  -7   3  200.24   10.47
   2  -7   3  199.00   10.53
   2  -7   3  169.42    9.39
   2  -7   3  196.57    7.05
   2  -7   3  196.07    7.06
  -2   7  -4   54.40    5.41
   2  -7   4   52.29    2.57
   2  -7   4   51.22    4.79
  -2   7  -4   50.78    4.95
  -2   7  -4   50.27    2.45
   2  -7   4   51.01    4.87
   2  -7   4   45.24    4.44
   2  -7   4   52.73    2.70
   2  -7   4   51.86    2.61
   2  -7   4   50.96    2.61
  -2   7  -5   61.58    2.80
   2  -7   5   65.56    5.51
   2  -7   5   50.72    4.80
  -2   7  -5   56.93    5.19
   2  -7   5   62.63    5.18
   2  -7   5   63.38    2.88
   2  -7   5   61.18    2.86
   2  -7   5   56.65    2.73
  -2   7  -6    2.74    0.72
   2  -7   6    3.95    1.64
   2  -7   6    3.44    1.62
  -2   7  -6    5.56    2.12
   2  -7   6    4.06    0.75
   2  -7   6    3.29    0.73
  -2   7  -6    3.42    1.53
  -2   7  -7  174.13    6.11
   2  -7   7  177.87    6.51
  -2   7  -7  167.48    6.11
  -2   7  -7  177.01    6.31
   2  -7   8  106.82    4.39
  -2   7  -8  107.47    4.07
   2  -7   8  109.48    4.34
  -2   7  -8   99.32    4.17
   2  -7   9    3.35    0.75
   2  -7   9    3.96    0.81
  -2   7  -9    2.63    0.64
   2  -7  10   19.57    1.34
   2  -7  10   19.10    1.38
  -2   7 -10   16.90    1.22
   2  -7  11   29.02    1.57
  -2   7 -11   25.62    1.45
   2  -7  12   13.37    0.99
   2  -6 -15   54.26    2.14
   2  -6 -15   55.48    2.12
   2  -6 -14   10.92    0.89
   2  -6 -14   10.46    0.92
   2  -6 -13   92.53    3.57
   2  -6 -13   89.03    3.44
   2  -6 -13   94.87    3.55
   2  -6 -12    1.23    0.67
   2  -6 -12    1.00    0.62
   2  -6 -12    1.15    0.68
   2  -6 -12    0.83    0.69
   2  -6 -12    2.02    0.72
   2  -6 -12    1.06    0.57
   2  -6 -11   84.59    3.59
   2  -6 -11   83.35    3.64
   2  -6 -11   84.40    3.50
   2  -6 -11   83.31    3.60
   2  -6 -11   81.96    3.29
   2  -6 -10   21.33    1.61
   2  -6 -10   21.43    1.40
   2  -6 -10   22.54    1.64
   2  -6 -10   21.28    1.64
   2  -6 -10   19.76    1.49
   2  -6  -9    1.37    0.73
   2  -6  -9    0.42    0.76
  -2   6   9    1.36    1.41
  -2   6   9    0.26    1.24
   2  -6  -9    0.71    0.52
   2  -6  -9    0.69    0.67
   2  -6  -9    0.30    0.60
   2  -6  -9    1.09    0.76
   2  -6  -8    2.59    0.89
   2  -6  -8    1.98    0.75
  -2   6   8    1.59    1.41
   2  -6  -8    4.27    0.87
   2  -6  -8    3.49    0.89
   2  -6  -7   93.43    5.99
   2  -6  -7   96.96    4.18
   2  -6  -7  103.22    4.16
   2  -6  -7  103.33    4.18
  -2   6   7  103.26    7.32
   2  -6  -7  105.62    4.18
   2  -6  -7  101.67    4.13
   2  -6  -7   96.85    3.89
   2  -6  -7   93.32    3.81
   2  -6  -6   13.22    2.32
  -2   6   6   11.57    2.31
   2  -6  -6   10.87    1.16
   2  -6  -6   12.52    1.28
  -2   6   6    9.80    2.53
   2  -6  -6   11.11    1.15
   2  -6  -6   13.09    1.23
   2  -6  -6   14.46    1.17
   2  -6  -6   14.69    1.19
   2  -6  -5   47.98    2.42
   2  -6  -5   49.39    2.46
   2  -6  -5   54.08    2.56
   2  -6  -5   48.91    2.52
   2  -6  -5   52.49    2.50
   2  -6  -5   49.22    2.47
  -2   6   5   50.00    4.60
   2  -6  -5   52.55    4.41
   2  -6  -4  184.69    6.31
   2  -6  -4  160.74    6.01
   2  -6  -4  169.04    6.16
   2  -6  -4  174.53    6.24
   2  -6  -4  171.40    6.30
   2  -6  -4  189.99    9.35
  -2   6   4  178.47    9.43
   2  -6  -3  159.19    8.56
  -2   6   3  159.63    8.75
  -2   6   3  153.28    8.00
   2  -6  -3  156.44    5.52
   2  -6  -3  144.69    5.32
   2  -6  -3  153.59    8.25
   2  -6  -3  148.78    5.62
   2  -6  -3  154.96    5.66
   2  -6  -2   35.49    3.74
  -2   6   2   35.57    3.84
  -2   6   2   35.95    3.63
   2  -6  -2   37.89    2.15
   2  -6  -2   39.30    3.78
   2  -6  -2   35.79    1.93
   2  -6  -2   40.94    2.14
   2  -6  -2   36.78    2.09
  -2   6   1  516.86   19.24
   2  -6  -1  490.84   15.54
   2  -6  -1  489.27   18.87
   2  -6  -1  481.07   15.20
   2  -6  -1  486.65   15.45
  -2   6   1  468.92   19.19
   2  -6   0  394.12   13.01
   2  -6   0  415.29   16.79
  -2   6   0  438.21   17.17
   2  -6   0  392.48   15.45
  -2   6   0  395.59   16.53
   2  -6   0  405.50   13.07
   2  -6   1  343.49   11.01
   2  -6   1  339.07   14.52
   2  -6   1  329.93   14.25
   2  -6   1  325.33   13.56
  -2   6  -1  349.97   14.86
   2  -6   1  319.27   10.96
   2  -6   2  276.97    9.54
   2  -6   2  289.80   12.99
  -2   6  -2  296.39   13.28
   2  -6   2  295.01   12.97
   2  -6   2  296.59   12.54
  -2   6  -2  287.98   13.37
   2  -6   2  283.70    9.59
  -2   6  -3   62.31    5.37
   2  -6   3   57.79    2.76
  -2   6  -3   62.45    5.20
   2  -6   3   59.50    4.88
  -2   6  -3   57.30    2.57
   2  -6   3   60.45    4.94
   2  -6   3   54.34    4.60
   2  -6   3   59.65    2.81
   2  -6   3   58.54    2.78
  -2   6  -4  101.10    7.08
   2  -6   4   93.20    3.80
   2  -6   4   87.05    6.06
  -2   6  -4   93.83    6.52
   2  -6   4   94.31    6.38
  -2   6  -4   89.31    3.66
   2  -6   4   89.83    6.21
   2  -6   4   93.62    3.91
   2  -6   4   89.88    3.77
  -2   6  -5    0.90    0.57
   2  -6   5    1.39    1.13
   2  -6   5    1.14    1.39
   2  -6   5    1.17    0.57
   2  -6   5    1.86    1.26
  -2   6  -5    0.23    1.28
   2  -6   5    1.87    0.61
   2  -6   5    0.71    0.55
   2  -6   6  100.69    4.09
  -2   6  -6  104.94    4.20
   2  -6   6  107.68    7.04
   2  -6   6  102.98    7.03
  -2   6  -6  113.82    7.77
   2  -6   6  106.07    4.09
   2  -6   6  105.84    4.11
   2  -6   6   96.82    6.29
  -2   6  -6   99.87    6.69
  -2   6  -7   -0.28    1.37
   2  -6   7    0.84    0.66
   2  -6   7   -0.25    1.18
  -2   6  -7    0.11    0.58
   2  -6   7    0.23    0.97
  -2   6  -7   -0.24    1.11
  -2   6  -8   38.01    4.43
   2  -6   8   40.61    2.36
  -2   6  -8   37.18    2.07
   2  -6   8   41.07    2.29
  -2   6  -8   39.70    2.24
   2  -6   8   37.98    3.94
   2  -6   8   36.05    4.15
  -2   6  -8   33.75    3.99
  -2   6  -9    2.21    0.70
   2  -6   9    2.53    0.74
   2  -6   9    2.00    0.79
   2  -6  10   -0.05    0.59
  -2   6 -10    0.28    0.57
   2  -6  10    0.95    0.69
  -2   6 -11    0.51    0.56
   2  -6  11    0.12    0.51
   2  -6  11    0.14    0.64
   2  -6  12   18.73    1.29
  -2   6 -12   16.41    1.22
  -2   6 -13    3.27    0.59
   2  -6  13    3.88    0.65
   2  -5 -16    1.31    0.41
   2  -5 -16    1.76    0.47
   2  -5 -15  130.86    4.64
   2  -5 -15  135.47    4.64
   2  -5 -15  139.56    4.63
   2  -5 -14  108.34    4.47
   2  -5 -14  125.00    4.53
   2  -5 -14  122.47    4.51
   2  -5 -14  117.06    4.39
   2  -5 -14  124.71    4.50
   2  -5 -13   41.90    2.37
   2  -5 -13   43.89    2.30
   2  -5 -13   45.11    2.37
   2  -5 -13   46.23    2.28
   2  -5 -13   50.81    2.43
   2  -5 -12   11.82    1.30
   2  -5 -12   10.73    1.18
   2  -5 -12   13.39    1.29
   2  -5 -12   11.83    1.29
   2  -5 -12   14.21    1.28
   2  -5 -12   16.43    1.40
   2  -5 -11   63.31    3.08
  -2   5  11   51.32    5.27
  -2   5  11   50.33    4.94
   2  -5 -11   64.56    3.05
   2  -5 -11   64.61    2.92
   2  -5 -11   64.58    3.11
   2  -5 -11   68.39    3.04
   2  -5 -11   62.95    3.06
   2  -5 -10   11.47    1.27
  -2   5  10   10.20    2.42
  -2   5  10   14.17    2.66
   2  -5 -10   10.95    1.25
   2  -5 -10   12.46    1.21
   2  -5 -10   14.70    1.37
   2  -5 -10   14.68    1.29
   2  -5 -10   12.36    1.37
   2  -5 -10   15.32    1.37
   2  -5  -9   85.49    3.73
  -2   5   9   85.18    6.62
  -2   5   9   80.57    6.24
   2  -5  -9   86.47    3.73
   2  -5  -9   85.39    3.53
   2  -5  -9   84.12    3.85
   2  -5  -9   91.88    3.79
   2  -5  -8   31.48    1.89
  -2   5   8   26.97    3.55
   2  -5  -8   30.95    1.75
   2  -5  -8   29.27    1.86
   2  -5  -8   30.36    1.86
   2  -5  -8   28.19    1.92
  -2   5   7   48.18    4.08
   2  -5  -7   41.81    3.60
   2  -5  -7   54.72    2.53
   2  -5  -7   49.46    2.51
   2  -5  -7   59.08    2.61
  -2   5   7   52.30    4.80
   2  -5  -7   55.18    2.52
   2  -5  -7   47.66    2.50
   2  -5  -7   47.53    2.22
   2  -5  -7   45.84    2.39
   2  -5  -7   46.00    2.21
   2  -5  -7   42.40    2.11
  -2   5   6   39.21    3.70
   2  -5  -6   39.13    3.44
   2  -5  -6   39.41    2.16
   2  -5  -6   42.12    2.15
  -2   5   6   43.71    4.17
   2  -5  -6   40.80    2.12
   2  -5  -6   40.45    2.20
   2  -5  -6   41.30    2.11
   2  -5  -6   41.50    2.03
   2  -5  -6   39.89    1.97
   2  -5  -5    0.66    0.57
   2  -5  -5    0.43    0.58
   2  -5  -5    1.14    0.53
  -2   5   5    1.66    1.11
   2  -5  -5    0.57    0.50
   2  -5  -5    2.85    1.14
   2  -5  -5    0.46    0.55
   2  -5  -5    0.55    0.54
  -2   5   4  167.52    7.61
   2  -5  -4  156.24    5.61
   2  -5  -4  164.31    5.74
   2  -5  -4  156.57    5.68
   2  -5  -4  164.67    5.73
   2  -5  -4  168.80    8.20
  -2   5   4  174.31    8.48
   2  -5  -3   10.81    1.96
  -2   5   3   10.89    2.02
   2  -5  -3   10.73    1.85
  -2   5   3   14.27    2.07
   2  -5  -3    9.84    0.94
  -2   5   2   99.33    5.97
   2  -5  -2  104.57    4.14
   2  -5  -2  110.12    6.16
   2  -5  -2  123.53    6.64
  -2   5   2  117.81    6.65
   2  -5  -2  107.13    4.10
   2  -5  -2  112.42    4.18
  -2   5   1  610.14   21.86
  -2   5   1  604.17   22.01
   2  -5  -1  604.10   21.01
   2  -5   0  146.58    7.82
  -2   5   0  154.67    8.03
  -2   5   0  174.59    8.44
   2  -5   0  153.43    5.54
   2  -5   0  153.17    7.73
   2  -5   0  155.30    7.47
   2  -5   1  673.61   23.84
   2  -5   1  696.34   23.67
   2  -5   1  680.37   23.35
  -2   5  -1  665.99   24.14
   2  -5   1  698.51   22.71
   2  -5   1  650.35   20.60
  -2   5  -2    0.65    0.39
   2  -5   2    0.52    0.87
   2  -5   2    0.16    1.14
   2  -5   2    0.97    0.53
  -2   5  -2    0.38    0.98
   2  -5   2    1.08    0.96
  -2   5  -2    1.85    0.91
  -2   5  -2    0.21    1.10
   2  -5   2   -0.13    0.70
  -2   5  -3  527.62   19.45
  -2   5  -3  471.08   17.19
   2  -5   3  503.38   17.35
   2  -5   3  475.03   15.25
   2  -5   3  507.82   18.42
  -2   5  -3  490.26   18.54
   2  -5   3  500.29   18.43
  -2   5  -3  475.32   15.06
   2  -5   3  487.00   18.34
   2  -5   3  486.89   15.29
   2  -5   3  492.49   15.27
  -2   5  -4   86.59    5.28
   2  -5   4   90.34    5.12
   2  -5   4   85.62    3.54
   2  -5   4   93.37    5.68
  -2   5  -4   88.77    5.79
  -2   5  -4   88.59    3.48
   2  -5   4   90.48    5.80
   2  -5   4   94.10    5.95
   2  -5   4   87.61    3.63
   2  -5   4   89.77    3.55
   2  -5   5  206.32    7.12
  -2   5  -5  201.27    9.78
   2  -5   5  210.93    9.63
   2  -5   5  205.55    9.95
  -2   5  -5  207.61    7.11
   2  -5   5  210.19   10.23
  -2   5  -5  197.49    9.48
  -2   5  -5  211.83   10.75
   2  -5   5  206.98    7.05
   2  -5   5  208.85    7.04
  -2   5  -6   36.67    4.06
  -2   5  -6   36.77    3.71
   2  -5   6   37.24    2.04
  -2   5  -6   38.98    3.70
   2  -5   6   43.70    3.63
  -2   5  -6   41.34    2.12
   2  -5   6   39.65    3.81
   2  -5   6   40.74    2.20
   2  -5   6   38.32    1.94
   2  -5   6   37.69    1.91
   2  -5   7  110.45    6.66
  -2   5  -7  105.49    4.17
   2  -5   7   94.64    3.94
   2  -5   7  101.92    4.22
  -2   5  -7  105.93    6.75
  -2   5  -7  107.06    7.20
  -2   5  -8  143.97    8.82
   2  -5   8  149.76    5.71
  -2   5  -8  154.46    5.52
   2  -5   8  147.00    5.59
  -2   5  -8  148.59    5.65
   2  -5   8  137.71    7.94
   2  -5   8  143.59    8.72
  -2   5  -9   -0.24    1.23
   2  -5   9    0.06    0.59
  -2   5  -9   -0.36    0.66
   2  -5   9    0.85    0.63
   2  -5   9    1.02    1.36
  -2   5 -10   46.41    2.45
   2  -5  10   46.53    2.50
   2  -5  10   50.74    2.47
  -2   5 -10   46.88    4.70
   2  -5  10   45.75    4.75
   2  -5  11    2.91    0.80
   2  -5  11    2.22    0.65
  -2   5 -11    2.34    0.73
  -2   5 -12   53.42    2.60
   2  -5  12   56.17    2.61
  -2   5 -13   -0.04    0.53
   2  -5  13    0.23    0.53
  -2   5 -14   11.08    0.92
   2  -5  14   11.12    0.92
   2  -4 -17   13.43    0.89
   2  -4 -16   13.29    0.97
   2  -4 -16   13.41    1.00
   2  -4 -16   14.30    1.08
   2  -4 -15   98.69    3.90
   2  -4 -15   97.64    3.78
   2  -4 -15  100.45    3.87
   2  -4 -15   95.62    3.78
   2  -4 -14    8.65    0.91
   2  -4 -14    8.22    1.12
   2  -4 -14    9.07    1.07
   2  -4 -14    8.01    1.06
   2  -4 -14    8.84    1.10
   2  -4 -14    7.75    1.04
   2  -4 -13   52.63    2.82
   2  -4 -13   51.80    2.45
   2  -4 -13   57.12    2.74
   2  -4 -13   53.06    2.69
   2  -4 -13   58.04    2.80
   2  -4 -13   61.83    2.83
   2  -4 -12  205.16    7.30
   2  -4 -12  225.67    7.83
  -2   4  12  199.13   11.15
   2  -4 -12  223.50    7.67
   2  -4 -12  224.67    7.71
   2  -4 -12  212.16    7.66
   2  -4 -12  221.61    7.80
   2  -4 -12  216.96    7.69
   2  -4 -11   25.04    1.61
   2  -4 -11   28.76    1.88
  -2   4  11   22.00    3.32
  -2   4  11   19.04    3.15
   2  -4 -11   28.84    1.82
   2  -4 -11   27.17    1.82
   2  -4 -11   28.67    1.86
   2  -4 -11   26.90    1.82
   2  -4 -11   27.70    1.81
   2  -4 -10  124.36    4.91
  -2   4  10  129.61    7.95
  -2   4  10  118.69    7.41
   2  -4 -10  122.05    4.84
   2  -4 -10  118.84    4.77
   2  -4 -10  130.10    4.95
   2  -4 -10  130.12    4.87
   2  -4 -10  129.02    4.93
   2  -4  -9  161.40    5.78
  -2   4   9  170.95    9.04
  -2   4   9  146.04    8.28
   2  -4  -9  156.43    5.65
   2  -4  -9  157.33    5.74
   2  -4  -9  154.25    5.75
   2  -4  -9  153.58    5.72
   2  -4  -9  155.14    5.65
   2  -4  -9  154.05    5.85
   2  -4  -8   40.58    2.12
  -2   4   8   35.99    3.75
   2  -4  -8   44.29    2.10
   2  -4  -8   39.49    2.11
   2  -4  -8   38.43    2.17
  -2   4   7    9.71    1.72
   2  -4  -7   11.20    1.62
   2  -4  -7   15.18    1.15
   2  -4  -7   14.69    1.21
   2  -4  -7   14.24    1.16
  -2   4   7   15.02    2.40
   2  -4  -7   14.05    1.14
   2  -4  -7   14.01    1.22
   2  -4  -7   12.39    1.11
   2  -4  -7   10.01    0.85
   2  -4  -7   10.02    0.83
   2  -4  -6   64.74    2.87
   2  -4  -6   67.18    2.85
   2  -4  -6   66.23    2.82
   2  -4  -6   77.70    4.41
  -2   4   6   78.90    4.68
   2  -4  -6   68.32    2.69
   2  -4  -6   69.15    2.74
  -2   4   5    9.59    1.73
   2  -4  -5    7.73    1.46
   2  -4  -5    6.40    0.73
   2  -4  -5    7.39    0.75
  -2   4   5   10.47    1.40
   2  -4  -4  347.16   13.27
  -2   4   4  366.37   13.68
  -2   4   4  384.63   13.05
   2  -4  -4  338.66   11.04
  -2   4   3  290.08   11.33
   2  -4  -3  293.33   11.17
  -2   4   3  275.70   10.85
   2  -4  -3  265.36    8.80
   2  -4  -3  273.17   10.89
   2  -4  -2   94.14    5.18
  -2   4   2   91.22    5.22
  -2   4   2   91.69    5.06
   2  -4  -2   86.29    3.35
  -2   4   1   86.14    3.78
  -2   4   1   82.64    5.02
   2  -4  -1   88.49    4.92
   2  -4  -1   92.69    4.85
   2  -4   0   14.44    1.93
   2  -4   0   14.43    1.82
   2  -4   0   19.12    2.05
  -2   4   0   14.86    1.51
  -2   4   0   19.02    2.28
   2  -4   0   14.10    1.03
  -2   4  -1    4.95    1.12
   2  -4   1    4.32    1.19
   2  -4   1    5.41    1.41
   2  -4   1    6.07    1.36
  -2   4  -1    3.45    1.38
   2  -4   1    6.39    0.73
  -2   4  -2  422.56   15.22
  -2   4  -2  478.64   16.95
   2  -4   2  452.02   14.93
   2  -4   2  446.91   15.90
   2  -4   2  435.51   15.89
   2  -4   2  437.93   15.96
  -2   4  -2  451.43   16.25
   2  -4   2  437.87   13.55
   2  -4   2  419.15   13.54
  -2   4  -3   25.24    2.49
   2  -4   3   21.52    1.99
   2  -4   3   22.02    2.35
  -2   4  -3   24.23    1.29
   2  -4   3   25.48    2.50
  -2   4  -3   23.55    2.54
   2  -4   3   23.38    1.37
   2  -4   3   21.51    1.30
   2  -4   4  433.38   15.52
  -2   4  -4  430.93   15.78
   2  -4   4  406.21   13.02
   2  -4   4  412.92   13.01
  -2   4  -4  412.05   15.55
  -2   4  -4  434.82   16.65
   2  -4   4  405.90   14.57
   2  -4   4  448.92   15.75
  -2   4  -4  424.42   13.06
  -2   4  -5  188.35    8.64
   2  -4   5  193.66    8.42
   2  -4   5  199.94    8.75
  -2   4  -5  193.97    6.45
   2  -4   5  196.03    9.10
   2  -4   5  180.59    6.29
   2  -4   5  185.07    6.26
  -2   4  -5  205.03    9.76
   2  -4   5  177.56    7.79
  -2   4  -5  197.58    9.06
  -2   4  -6    8.90    1.98
  -2   4  -6    4.45    1.76
   2  -4   6    4.82    1.18
  -2   4  -6    5.27    0.77
   2  -4   6    2.97    1.17
   2  -4   6    4.93    0.76
  -2   4  -6    4.30    1.28
   2  -4   6    4.22    1.19
  -2   4  -7    9.18    1.67
  -2   4  -7   12.27    2.35
  -2   4  -7   12.19    1.14
   2  -4   7   10.09    1.84
  -2   4  -7   10.01    1.97
  -2   4  -7    9.04    2.14
   2  -4   7   11.16    1.09
  -2   4  -7    9.69    0.99
   2  -4   7   11.74    1.10
  -2   4  -8   29.90    3.56
  -2   4  -8   27.48    3.50
   2  -4   8   24.50    2.81
  -2   4  -8   29.28    1.81
  -2   4  -8   24.12    3.17
   2  -4   8   30.64    1.86
  -2   4  -8   28.11    1.70
   2  -4   8   26.23    1.70
  -2   4  -9    9.22    1.02
  -2   4  -9   11.29    2.36
  -2   4  -9   10.68    2.47
  -2   4  -9   12.97    2.37
   2  -4   9   11.86    1.20
  -2   4  -9   11.34    1.17
   2  -4   9   10.64    1.11
   2  -4  10  179.53    6.34
  -2   4 -10  177.73    6.47
   2  -4  10  174.13    6.44
  -2   4 -10  200.41   10.17
  -2   4 -10  174.77    6.26
  -2   4 -10  170.54    9.52
   2  -4  11  404.85   12.78
  -2   4 -11  390.68   12.98
   2  -4  11  405.24   12.95
  -2   4 -11  426.24   17.21
  -2   4 -11  385.18   12.74
   2  -4  11  414.96   17.19
  -2   4 -11  384.49   16.72
  -2   4 -12   26.75    1.78
   2  -4  12   26.30    1.75
  -2   4 -12   28.46    1.81
   2  -4  13   15.01    1.24
   2  -4  13   14.95    1.16
  -2   4 -13   15.68    1.30
  -2   4 -14    1.18    0.61
   2  -4  15   12.60    0.89
  -2   4 -15   12.71    0.97
   2  -3 -18   54.22    2.08
   2  -3 -17    0.47    0.52
   2  -3 -16   -0.07    0.49
   2  -3 -16    0.21    0.56
   2  -3 -16    0.35    0.47
   2  -3 -15   23.38    1.58
   2  -3 -15   27.70    1.63
   2  -3 -15   25.00    1.56
   2  -3 -15   25.63    1.71
   2  -3 -14   24.47    1.64
   2  -3 -14   18.54    1.69
   2  -3 -14   22.88    1.57
   2  -3 -14   21.72    1.53
   2  -3 -14   22.66    1.69
   2  -3 -13    0.10    0.69
   2  -3 -13    0.81    0.85
   2  -3 -13    0.34    0.73
   2  -3 -13    0.42    0.70
   2  -3 -13    0.38    0.83
   2  -3 -13    0.52    0.72
  -2   3  13    2.85    1.68
   2  -3 -12 1035.54   31.87
   2  -3 -12 1077.47   32.20
   2  -3 -12 1055.21   32.07
   2  -3 -12 1056.44   32.01
   2  -3 -12 1042.72   32.11
   2  -3 -12 1050.07   31.98
   2  -3 -12 1040.67   32.01
  -2   3  12 1002.02   36.37
   2  -3 -11  874.00   27.31
   2  -3 -11  899.42   27.61
   2  -3 -11  889.47   27.52
   2  -3 -11  919.68   27.52
   2  -3 -11  891.06   27.47
   2  -3 -11  890.57   27.47
   2  -3 -11  916.20   27.47
  -2   3  11  862.01   31.47
   2  -3 -10    0.90    0.70
   2  -3 -10    3.76    0.86
   2  -3 -10    1.87    0.65
   2  -3 -10    0.52    0.57
   2  -3 -10    0.84    0.58
   2  -3 -10    1.02    0.66
   2  -3 -10    0.10    0.57
   2  -3 -10    0.05    0.69
  -2   3  10    1.27    1.37
  -2   3  10    1.80    1.18
   2  -3  -9  908.87   27.90
   2  -3  -9  888.55   27.68
   2  -3  -9  912.28   27.87
   2  -3  -9  908.11   27.98
   2  -3  -9  934.18   27.92
   2  -3  -9  945.24   27.85
   2  -3  -9  914.51   27.86
   2  -3  -9  905.37   27.83
  -2   3   9  973.52   31.69
  -2   3   9  936.41   30.96
  -2   3   8    4.50    1.48
   2  -3  -8    6.58    0.89
   2  -3  -8    6.37    0.92
   2  -3  -8    6.27    0.80
   2  -3  -8    8.76    0.96
   2  -3  -8    8.06    0.90
   2  -3  -8    5.72    0.78
   2  -3  -8    6.32    0.83
   2  -3  -7  272.79   10.00
  -2   3   7  256.53   10.22
  -2   3   7  281.53   11.19
  -2   3   6   34.02    2.70
   2  -3  -6   32.05    2.46
   2  -3  -5 1590.31   49.14
  -2   3   5 1639.99   49.57
  -2   3   5 1573.41   48.47
   2  -3  -4 1319.93   41.71
  -2   3   4 1385.66   42.08
  -2   3   4 1327.57   41.35
  -2   3   3   21.45    2.01
  -2   3   3   19.22    1.29
   2  -3  -2  578.90   18.27
   2  -3  -2  556.64   18.07
  -2   3   2  593.65   18.50
   2  -3  -1  220.49    8.49
   2  -3  -1  213.39    8.42
  -2   3   1  203.43    7.67
   2  -3   0   90.01    4.35
  -2   3   0   82.81    4.63
  -2   3   0   72.41    3.73
   2  -3   0   84.04    4.37
   2  -3   1  182.21    7.21
  -2   3  -1  176.56    7.74
   2  -3   1  169.10    6.19
   2  -3   1  188.97    7.44
   2  -3   2  782.73   24.64
   2  -3   2  762.12   24.82
  -2   3  -2  830.23   25.76
   2  -3   2  745.35   23.47
  -2   3  -2  708.92   24.50
   2  -3   2  764.06   24.76
   2  -3   3 2370.89   68.66
   2  -3   3 2322.80   69.01
  -2   3  -3 2219.15   68.89
   2  -3   3 2242.15   67.50
   2  -3   3 2203.50   66.65
   2  -3   3 2304.46   68.70
  -2   3  -3 2346.25   69.03
   2  -3   4  184.49    7.52
  -2   3  -4  171.28    5.80
  -2   3  -4  195.52    8.56
  -2   3  -4  162.83    7.76
   2  -3   4  170.98    6.72
   2  -3   4  175.53    7.36
  -2   3  -4  180.23    7.69
  -2   3  -5 1018.70   30.32
   2  -3   5 1054.36   32.39
   2  -3   5  953.89   31.56
   2  -3   5 1097.32   33.99
  -2   3  -5 1048.13   33.31
  -2   3  -5 1125.16   34.04
   2  -3   5  968.64   30.35
   2  -3   5  998.24   32.00
  -2   3  -5  999.59   32.37
   2  -3   6   98.90    4.87
  -2   3  -6   90.98    4.97
   2  -3   6  112.83    6.56
   2  -3   6   97.85    4.99
  -2   3  -6  111.83    6.34
  -2   3  -6  108.69    6.22
   2  -3   6   99.16    3.86
  -2   3  -6  102.14    3.75
   2  -3   6   99.38    3.80
  -2   3  -6  103.66    3.88
   2  -3   6  108.29    5.35
  -2   3  -7   25.00    3.06
   2  -3   7   28.47    3.42
   2  -3   7   24.50    2.41
  -2   3  -7   27.63    3.08
  -2   3  -7   29.40    1.69
  -2   3  -7   28.31    1.52
   2  -3   7   25.16    2.46
  -2   3  -7   24.00    2.82
   2  -3   7   27.15    1.65
  -2   3  -7   29.12    1.61
   2  -3   7   27.77    1.59
  -2   3  -8   15.11    2.62
  -2   3  -8   11.37    1.05
  -2   3  -8   14.44    2.32
   2  -3   8   12.40    1.13
   2  -3   8   11.71    1.05
  -2   3  -8   11.52    1.09
   2  -3   8    9.32    1.61
   2  -3   8   13.26    2.54
  -2   3  -8   11.20    2.06
  -2   3  -9  295.56    9.75
  -2   3  -9  297.96   13.08
   2  -3   9  296.25    9.76
  -2   3  -9  310.86    9.95
   2  -3   9  296.10    9.86
   2  -3   9  300.73   14.04
  -2   3  -9  255.22   12.21
  -2   3  -9  312.62   13.86
  -2   3 -10 1538.96   49.51
  -2   3 -10 1471.56   45.11
  -2   3 -10 1494.42   49.41
   2  -3  10 1501.12   45.22
  -2   3 -10 1544.30   45.35
   2  -3  10 1499.83   45.06
   2  -3  10 1519.86   50.85
  -2   3 -11  219.31   10.84
  -2   3 -11  204.04   10.61
  -2   3 -11  217.80    7.46
   2  -3  11  206.98    7.37
  -2   3 -11  205.13    7.48
   2  -3  11  209.01   11.61
   2  -3  12  169.70    9.57
  -2   3 -12  163.98    9.28
   2  -3  12  169.25    6.20
  -2   3 -12  182.16    6.34
   2  -3  13   94.45    3.69
   2  -3  13   98.51    3.90
  -2   3 -13   98.12    3.99
   2  -3  14   19.81    1.34
  -2   3 -14   20.08    1.44
   2  -3  15    2.70    0.54
  -2   3 -15    3.77    0.68
  -2   3 -16   58.70    2.36
  -2   3 -16   56.23    2.19
   2  -2 -18    0.52    0.43
   2  -2 -18    0.77    0.49
   2  -2 -17    3.04    0.67
   2  -2 -17    3.85    0.76
   2  -2 -16    3.70    0.82
   2  -2 -16    4.13    0.85
   2  -2 -16    3.08    0.68
   2  -2 -15   49.84    2.51
   2  -2 -15   46.78    2.28
   2  -2 -15   47.50    2.37
   2  -2 -15   50.78    2.55
   2  -2 -14   23.36    1.68
   2  -2 -14   21.40    1.76
   2  -2 -14   20.80    1.58
   2  -2 -14   20.03    1.60
   2  -2 -14   22.48    1.70
   2  -2 -14   18.95    1.42
   2  -2 -13  225.77    8.07
   2  -2 -13  227.56    7.87
   2  -2 -13  215.38    7.78
   2  -2 -13  221.44    7.87
   2  -2 -13  213.52    7.74
   2  -2 -13  222.13    7.52
   2  -2 -13  228.34    7.74
   2  -2 -13  234.02    8.00
   2  -2 -12   48.77    2.63
   2  -2 -12   48.74    2.43
   2  -2 -12   50.03    2.54
   2  -2 -12   56.44    2.69
   2  -2 -12   53.48    2.79
   2  -2 -12   54.94    2.64
   2  -2 -12   59.60    2.73
   2  -2 -11   56.63    2.64
   2  -2 -11   53.06    2.53
   2  -2 -11   48.39    2.38
  -2   2  11   51.69    4.55
   2  -2 -11   52.91    2.57
   2  -2 -11   54.25    2.69
   2  -2 -11   53.68    2.55
   2  -2 -11   48.54    2.45
   2  -2 -10  192.39    6.86
   2  -2 -10  188.53    6.80
   2  -2 -10  184.01    6.58
   2  -2 -10  197.72    6.84
   2  -2 -10  197.53    6.79
  -2   2  10  193.44    9.37
   2  -2 -10  205.73    6.96
   2  -2 -10  200.32    6.82
   2  -2 -10  200.09    6.81
   2  -2 -10  204.44    6.78
   2  -2  -9  238.86    7.76
   2  -2  -9  227.59    7.65
   2  -2  -9  235.92    7.69
   2  -2  -9  225.00    7.63
   2  -2  -9  223.37    7.68
   2  -2  -9  226.01    7.72
   2  -2  -9  232.65    7.69
   2  -2  -9  229.03    7.65
   2  -2  -9  216.73    7.52
  -2   2   9  252.15   10.33
  -2   2   9  233.71    9.56
  -2   2   8   18.24    2.30
  -2   2   8   15.18    1.86
   2  -2  -8    8.88    0.83
   2  -2  -8    5.49    0.86
   2  -2  -7   62.93    3.27
  -2   2   7   58.42    3.40
   2  -2  -6   10.84    1.30
  -2   2   5  314.47   10.72
   2  -2  -5  323.75   11.36
   2  -2  -5  318.28   11.11
   2  -2  -4   25.12    1.92
   2  -2  -4   25.17    2.06
   2  -2  -3   61.72    3.38
   2  -2  -3   62.53    3.32
  -2   2   2  380.18   12.30
   2  -2  -2  369.03   11.54
  -2   2   1   21.34    1.67
   2  -2  -1   18.04    1.67
   2  -2  -1   17.09    1.64
   2  -2  -1   18.08    1.64
   2  -2  -1   17.37    1.68
  -2   2   0  555.68   18.40
   2  -2   0  591.28   18.69
   2  -2   0  568.85   18.61
   2  -2   0  558.85   18.59
   2  -2   0  587.83   18.49
  -2   2  -1  243.36    8.90
   2  -2   1  248.94    8.69
   2  -2   1  236.27    8.84
   2  -2   1  236.28    8.82
   2  -2   1  233.60    8.77
   2  -2   2  231.26    8.13
   2  -2   2  226.91    8.45
  -2   2  -2  226.50    8.59
   2  -2   2  207.59    6.98
   2  -2   2  232.54    8.39
   2  -2   2  216.22    8.20
   2  -2   3  246.26    8.54
   2  -2   3  224.02    7.71
  -2   2  -3  226.64    9.13
   2  -2   3  253.11    8.74
   2  -2   3  221.84    8.77
   2  -2   4  122.12    5.13
   2  -2   4  115.97    4.69
  -2   2  -4  116.98    5.91
  -2   2  -4  133.22    6.23
   2  -2   4  117.35    5.16
   2  -2   5  148.17    5.90
   2  -2   5  143.01    5.81
  -2   2  -5  160.48    7.13
   2  -2   5  138.44    5.70
  -2   2  -5  144.33    6.96
   2  -2   5  136.78    4.86
   2  -2   5  139.58    4.81
   2  -2   6   94.26    4.85
  -2   2  -6  107.00    5.91
  -2   2  -6  108.46    6.08
   2  -2   6  114.41    4.85
  -2   2  -6   97.80    4.82
  -2   2  -6  114.62    3.96
   2  -2   6  102.75    3.92
   2  -2   6  116.22    3.97
   2  -2   6  110.59    4.86
  -2   2  -6  115.83    5.78
   2  -2   7    1.83    0.79
  -2   2  -7    2.27    1.10
   2  -2   7    1.85    0.57
   2  -2   7    2.67    0.56
  -2   2  -7    2.88    0.63
  -2   2  -7    2.73    0.59
  -2   2  -7    3.86    1.28
   2  -2   8   83.29    6.03
  -2   2  -8   69.56    4.72
   2  -2   8   62.86    4.36
   2  -2   8   79.41    3.12
  -2   2  -8   77.70    3.22
   2  -2   8   78.05    3.17
  -2   2  -8   76.42    3.12
  -2   2  -8   85.65    5.28
   2  -2   9   66.04    5.55
  -2   2  -9   49.92    3.98
   2  -2   9   52.80    4.08
   2  -2   9   60.23    2.59
   2  -2   9   57.72    2.67
  -2   2  -9   57.89    2.72
  -2   2  -9   54.30    4.44
  -2   2  -9   58.61    2.66
  -2   2  -9   57.80    4.55
  -2   2 -10    0.97    1.36
   2  -2  10    0.45    1.19
  -2   2 -10    0.79    1.16
  -2   2 -10    2.52    1.40
  -2   2 -10    1.33    0.74
   2  -2  10    0.86    0.67
  -2   2 -10    0.84    0.64
   2  -2  10    1.42    1.34
   2  -2  11   32.73    3.89
  -2   2 -11   40.71    4.07
   2  -2  11   36.36    2.07
  -2   2 -11   39.54    2.19
  -2   2 -11   29.57    3.90
   2  -2  11   29.52    4.17
   2  -2  12    0.23    1.15
  -2   2 -12    0.21    1.24
  -2   2 -12   -0.22    0.73
   2  -2  12    0.04    0.61
   2  -2  12    0.34    0.66
   2  -2  12   -1.84    1.59
   2  -2  13   23.34    1.57
  -2   2 -13   24.22    1.71
   2  -2  14    6.05    0.84
  -2   2 -14    7.88    1.01
  -2   2 -15   -0.13    0.57
  -2   2 -15    0.37    0.56
  -2   2 -16   15.94    1.11
  -2   2 -17    0.86    0.35
   2  -1 -19   17.40    0.91
   2  -1 -18    1.00    0.49
   2  -1 -18    0.84    0.53
   2  -1 -17   12.24    1.09
   2  -1 -17   12.61    1.11
   2  -1 -16    5.38    0.80
   2  -1 -16    5.73    0.95
   2  -1 -16    4.79    0.92
   2  -1 -16    5.46    0.84
   2  -1 -15    7.22    1.10
   2  -1 -15    5.12    0.96
   2  -1 -15    5.50    0.88
   2  -1 -15    5.41    1.03
   2  -1 -15    5.86    0.98
   2  -1 -14    0.51    0.79
   2  -1 -14    0.58    0.83
   2  -1 -14    0.76    0.59
   2  -1 -14    0.93    0.79
   2  -1 -14    0.59    0.67
   2  -1 -14    0.22    0.65
   2  -1 -13  121.60    4.88
   2  -1 -13  128.97    5.11
   2  -1 -13  120.34    4.61
   2  -1 -13  123.84    4.77
   2  -1 -13  119.70    4.90
   2  -1 -13  119.97    4.83
   2  -1 -13  121.53    4.78
   2  -1 -13  128.88    4.86
  -2   1  12    1.28    1.22
   2  -1 -12    0.22    0.69
   2  -1 -12    0.09    0.82
   2  -1 -12    0.35    0.53
   2  -1 -12    1.33    0.79
   2  -1 -12    0.06    0.74
   2  -1 -12    0.31    0.75
   2  -1 -12    1.10    0.68
   2  -1 -12    0.59    0.65
  -2   1  11  275.37   12.19
   2  -1 -11  272.78    9.27
   2  -1 -11  275.55    9.37
   2  -1 -11  281.67    9.48
   2  -1 -11  293.26    9.42
   2  -1 -11  281.56    9.62
   2  -1 -11  291.05    9.51
   2  -1 -11  278.07    9.36
   2  -1 -11  283.61    9.46
   2  -1 -11  295.44    9.40
  -2   1  10   -0.16    0.86
   2  -1 -10    0.04    0.52
   2  -1 -10   -0.12    0.66
   2  -1 -10   -0.04    0.47
   2  -1 -10    0.35    0.59
   2  -1 -10   -0.09    0.58
   2  -1 -10    0.26    0.58
   2  -1 -10    0.36    0.51
   2  -1 -10    0.23    0.48
   2  -1 -10    0.08    0.50
   2  -1  -9  420.43   12.96
   2  -1  -9  400.37   12.94
  -2   1   8    4.05    1.06
  -2   1   8    3.40    1.16
   2  -1  -8   12.85    0.90
   2  -1  -8   15.75    0.96
  -2   1   7 1619.17   47.60
  -2   1   7 1532.38   46.94
   2  -1  -7 1508.44   46.75
  -2   1   6   17.11    1.70
  -2   1   6   16.78    1.53
   2  -1  -6   25.92    1.81
   2  -1  -6   25.34    1.76
   2  -1  -5  394.80   13.16
   2  -1  -5  395.45   13.10
   2  -1  -4  627.32   19.77
   2  -1  -4  616.59   19.77
   2  -1  -3  192.61    6.57
   2  -1  -3  184.67    6.47
   2  -1  -2 1253.20   37.35
   2  -1  -1    0.69    0.67
   2  -1  -1    1.04    0.60
   2  -1  -1    0.92    0.53
   2  -1  -1    1.40    0.69
  -2   1   1    0.73    0.26
   2  -1   0   11.89    1.19
   2  -1   0    9.04    1.15
  -2   1   0   10.77    1.36
   2  -1   0    9.72    1.13
   2  -1   0    9.72    1.15
   2  -1   1   68.49    3.26
  -2   1  -1   67.64    3.50
   2  -1   1   67.78    3.30
   2  -1   1   64.69    3.21
   2  -1   1   69.40    3.44
   2  -1   2    0.51    0.48
   2  -1   2    1.50    0.74
  -2   1  -2    1.01    0.80
   2  -1   2    0.70    0.65
   2  -1   2    0.69    0.62
   2  -1   2    0.93    0.26
   2  -1   2    1.80    0.98
   2  -1   3  136.32    5.03
  -2   1  -3  151.36    6.30
   2  -1   3  129.93    5.51
   2  -1   3  133.10    5.53
   2  -1   3  144.26    6.33
   2  -1   3  163.47    6.58
   2  -1   4    2.27    0.81
   2  -1   4    2.98    0.79
   2  -1   4    1.71    1.09
   2  -1   4    1.26    0.98
   2  -1   4    1.72    0.48
  -2   1  -4    2.40    0.87
   2  -1   5   17.85    2.23
   2  -1   5   16.85    2.05
   2  -1   5   11.65    1.37
   2  -1   5   12.56    1.37
   2  -1   5   15.61    0.97
   2  -1   5   11.24    0.99
  -2   1  -5   12.94    1.62
  -2   1  -6    1.55    0.90
   2  -1   6    1.06    1.18
  -2   1  -6    1.71    0.61
   2  -1   6    1.79    0.56
  -2   1  -6    1.79    0.52
   2  -1   6    2.05    0.52
  -2   1  -6    2.08    0.95
  -2   1  -7  313.89   12.36
   2  -1   7  348.24   13.59
  -2   1  -7  348.96   13.42
   2  -1   7  324.70   10.39
  -2   1  -7  314.81   10.41
  -2   1  -7  329.85   10.37
  -2   1  -7  346.51   12.79
  -2   1  -8   53.76    4.35
   2  -1   8   56.21    4.55
   2  -1   8   54.06    2.42
  -2   1  -8   57.63    2.46
  -2   1  -8   57.22    3.97
  -2   1  -8   61.43    4.29
   2  -1   8   50.95    4.13
  -2   1  -9    5.21    1.72
  -2   1  -9    7.21    1.63
   2  -1   9    5.19    1.65
  -2   1  -9    5.64    0.86
   2  -1   9    6.40    0.88
   2  -1   9    5.13    1.62
  -2   1 -10  132.20    7.13
   2  -1  10  127.57    7.56
   2  -1  10  129.12    4.76
   2  -1  10  129.85    4.91
  -2   1 -10  137.28    5.03
   2  -1  10  131.27    7.95
   2  -1  10  110.51    6.72
  -2   1 -10  139.61    8.07
   2  -1  10  143.89    9.05
   2  -1  11  140.73    8.36
  -2   1 -11  138.14    7.75
   2  -1  11  148.82    5.35
  -2   1 -11  156.66    5.71
   2  -1  11  165.70   10.07
  -2   1 -11  154.63    8.86
   2  -1  12  232.34   11.41
   2  -1  12  239.67    8.12
  -2   1 -12  242.08    8.32
   2  -1  12  228.95   12.88
  -2   1 -12  222.89   11.54
  -2   1 -13    3.54    0.88
   2  -1  13    2.45    0.70
  -2   1 -14   46.64    2.41
   2  -1  14   41.44    2.06
  -2   1 -14   42.14    2.28
  -2   1 -15    4.85    0.84
  -2   1 -15    5.41    0.85
  -2   1 -16   24.55    1.42
  -2   1 -16   24.85    1.43
  -2   1 -17   22.00    1.13
   2   0 -19   -0.10    0.36
   2   0 -18    5.65    0.68
   2   0 -18    5.46    0.74
   2   0 -17    2.19    0.74
   2   0 -17    1.73    0.75
   2   0 -17    2.99    0.70
   2   0 -17    1.96    0.64
   2   0 -16  203.09    7.14
   2   0 -16  210.21    7.04
   2   0 -16  199.93    6.98
   2   0 -16  194.17    7.03
   2   0 -15  116.61    4.60
   2   0 -15  108.30    4.43
   2   0 -15  112.74    4.43
   2   0 -15  104.37    4.24
   2   0 -15  115.01    4.49
  -2   0  14    0.61    1.39
   2   0 -14    0.49    0.91
   2   0 -14    0.98    0.85
   2   0 -14    0.05    0.64
   2   0 -14    0.48    0.77
   2   0 -14    0.44    0.67
  -2   0  13   12.14    2.76
   2   0 -13   14.11    1.48
   2   0 -13   15.32    1.33
   2   0 -13   11.16    1.29
   2   0 -13   13.78    1.34
   2   0 -13   11.01    1.22
   2   0 -13   16.48    1.38
   2   0 -12   65.06    3.07
   2   0 -12   68.32    3.03
   2   0 -12   65.02    3.05
   2   0 -12   64.47    2.98
   2   0 -12   61.43    2.92
   2   0 -12   63.49    2.84
   2   0 -12   69.91    3.03
   2   0 -11   74.48    3.19
   2   0 -11   68.29    3.03
   2   0 -11   73.36    3.31
   2   0 -11   71.94    3.16
   2   0 -11   68.15    2.88
   2   0 -11   70.40    3.07
   2   0 -11   68.05    3.01
   2   0 -11   70.99    2.94
   2   0 -11   72.96    3.08
  -2   0  10    0.86    0.95
   2   0 -10    3.11    0.68
   2   0 -10    2.75    0.71
   2   0 -10    3.25    0.73
   2   0 -10    4.37    0.75
   2   0 -10    3.15    0.66
   2   0 -10    2.88    0.60
   2   0 -10    2.95    0.64
   2   0  -9   53.31    2.26
   2   0  -9   56.29    2.39
   2   0  -8  137.01    4.49
  -2   0   8  154.79    6.07
  -2   0   7 1885.62   55.93
  -2   0   7 1870.91   55.52
   2   0  -7 1802.87   55.45
   2   0  -6  125.10    5.37
  -2   0   6  125.62    5.36
  -2   0   5  139.47    4.88
  -2   0   5  126.57    4.30
  -2   0   4  213.84    6.66
   2   0  -4  192.25    7.41
   2   0  -3  210.70    5.95
  -2   0   3  170.82    6.04
  -2   0   3  139.84    4.91
   2   0  -3  240.63    6.64
  -2   0   2 5486.91  160.23
   2   0  -2 5418.52  160.30
   2   0  -1 9999.00  281.49
  -2   0   1 9597.02  280.96
   2   0  -1 9477.77  281.33
   2   0  -1 9298.17  281.73
   2   0   0 1305.67   38.91
   2   0   0 1334.72   38.98
  -2   0   0 1232.13   38.07
   2   0   0 1263.88   38.49
   2   0   0 1289.20   38.94
   2   0   0 1343.07   39.04
  -2   0  -1   86.68    3.40
   2   0   1   92.85    3.69
   2   0   1  102.94    4.15
   2   0   1   96.78    4.29
   2   0   1   87.55    3.98
   2   0   1   88.67    3.94
   2   0   2   43.13    2.20
  -2   0  -2   39.87    2.08
   2   0   2   38.67    2.32
   2   0   2   40.14    2.70
   2   0   2   43.52    2.66
   2   0   3    0.26    0.81
  -2   0  -3    0.63    0.61
   2   0   3    0.87    0.58
   2   0   3    0.48    0.90
   2   0   3   -0.06    0.55
  -2   0  -3   -0.09    0.87
   2   0   4   31.00    2.04
  -2   0  -4   29.96    2.02
   2   0   4   38.26    2.93
  -2   0  -4   34.63    2.68
   2   0   4   35.64    2.64
  -2   0  -4   33.24    2.21
   2   0   5  468.27   15.65
  -2   0  -5  444.91   15.05
   2   0   5  422.91   15.33
   2   0   5  395.61   13.45
  -2   0  -5  404.03   13.45
   2   0   5  393.79   12.61
   2   0   5  417.65   14.72
  -2   0  -5  431.36   14.24
   2   0   6 1407.17   41.35
  -2   0  -6 1338.91   40.35
   2   0   6 1303.44   40.90
  -2   0  -6 1227.66   38.00
   2   0   6 1236.38   39.91
  -2   0  -6 1285.96   39.00
  -2   0  -6 1319.63   39.56
   2   0   6 1244.79   37.43
   2   0   6 1220.87   37.35
  -2   0  -6 1256.45   37.40
  -2   0  -7   36.17    2.72
   2   0   7   33.48    3.11
  -2   0  -7   28.70    2.56
   2   0   7   36.70    3.71
   2   0   7   35.80    3.50
  -2   0  -7   40.64    3.43
   2   0   7   31.49    1.62
   2   0   7   35.19    1.75
  -2   0  -7   33.05    1.70
   2   0   8    0.33    0.97
  -2   0  -8    0.12    0.86
  -2   0  -8    0.70    1.10
   2   0   8    0.20    1.09
  -2   0  -8    0.36    0.49
   2   0   8    0.39    0.52
   2   0   9    7.01    1.79
  -2   0  -9    7.56    1.60
  -2   0  -9    6.21    1.79
   2   0   9    6.85    1.96
  -2   0  -9    6.99    0.97
   2   0   9    7.13    0.83
   2   0   9    6.90    0.88
   2   0  10   88.42    6.02
  -2   0 -10   87.99    3.58
   2   0  10   74.05    6.14
  -2   0 -10   86.32    6.10
   2   0  10   92.46    3.68
  -2   0 -10   96.57    3.85
   2   0  11   44.90    4.20
  -2   0 -11   34.21    1.99
   2   0  11   26.88    3.84
  -2   0 -11   33.44    3.85
   2   0  11   43.63    2.17
  -2   0 -11   42.40    2.31
   2   0  12   64.70    5.26
  -2   0 -12   68.14    3.05
  -2   0 -12   70.67    5.60
   2   0  12   61.92    5.63
   2   0  12   74.30    3.13
  -2   0 -12   75.67    3.39
   2   0  13  173.72    6.17
  -2   0 -13  177.90    6.52
  -2   0 -13  179.51    6.53
  -2   0 -14  224.64    7.74
  -2   0 -14  219.22    7.42
  -2   0 -15    0.17    0.57
  -2   0 -15    0.51    0.49
  -2   0 -16   40.94    1.91
  -2   0 -16   44.03    1.93
   2   1 -19   38.28    1.55
   2   1 -18    9.41    0.85
   2   1 -18    7.99    0.83
   2   1 -17  165.76    5.74
   2   1 -17  158.66    5.89
   2   1 -17  175.99    6.02
   2   1 -16   97.71    4.07
   2   1 -16  103.11    4.12
   2   1 -16   99.37    3.89
   2   1 -16  105.40    4.09
   2   1 -15   32.56    2.07
   2   1 -15   30.97    1.96
   2   1 -15   31.86    1.99
   2   1 -15   29.93    1.84
   2   1 -15   31.12    1.96
   2   1 -14   50.00    2.78
   2   1 -14   52.44    2.73
   2   1 -14   56.85    2.64
   2   1 -14   57.54    2.77
   2   1 -14   52.04    2.61
   2   1 -14   46.28    2.34
   2   1 -14   58.08    2.79
   2   1 -13   10.59    1.15
  -2  -1  13    9.82    2.49
   2   1 -13    8.87    1.19
   2   1 -13    9.79    1.06
   2   1 -13    7.46    1.07
   2   1 -13    8.40    1.09
   2   1 -13   10.89    1.12
   2   1 -13   11.95    1.22
   2   1 -12    4.53    0.83
  -2  -1  12    2.93    1.66
   2   1 -12    3.36    0.89
   2   1 -12    2.99    0.81
   2   1 -12    2.46    0.76
   2   1 -12    4.04    0.76
   2   1 -11    5.78    0.88
  -2  -1  11    5.50    1.92
   2   1 -11    5.67    0.92
   2   1 -11    5.11    0.83
   2   1 -11    4.79    0.87
   2   1 -11    6.22    0.82
   2   1 -10  190.84    6.59
   2   1 -10  190.60    6.78
   2   1 -10  215.13    6.97
   2   1 -10  202.19    6.81
   2   1 -10  198.87    6.83
   2   1 -10  199.97    6.73
  -2  -1   9  710.37   24.61
   2   1  -9  687.79   20.75
   2   1  -9  680.13   20.95
   2   1  -8  308.70   11.91
  -2  -1   8  265.39   10.39
  -2  -1   8  299.71   12.10
   2   1  -8  300.90   10.03
   2   1  -7  525.22   18.63
  -2  -1   7  555.28   17.38
   2   1  -7  518.22   17.37
  -2  -1   7  517.94   17.35
   2   1  -6   53.64    3.21
  -2  -1   6   21.53    1.71
  -2  -1   6   32.88    2.79
  -2  -1   6   59.28    2.86
   2   1  -6   54.41    2.71
   2   1  -5  576.81   16.51
  -2  -1   5  573.22   16.92
  -2  -1   5  611.44   16.26
   2   1  -5  598.99   16.19
   2   1  -4  218.21    8.22
  -2  -1   4  239.87    8.73
   2   1  -4  219.68    8.29
  -2  -1   4  230.36    8.35
  -2  -1   3 2062.13   65.02
   2   1  -3 2063.80   65.03
   2   1  -2 6377.88  185.34
  -2  -1   2 6321.23  185.31
   2   1  -2 6273.02  184.44
  -2  -1   2 6216.30  185.42
   2   1  -1 2983.33   85.80
  -2  -1   1 3034.47   85.94
   2   1  -1 2993.24   85.99
   2   1  -1 2750.00   84.46
   2   1  -1 2945.68   85.30
  -2  -1   1 2965.88   85.62
   2   1   0 1885.23   58.54
   2   1   0 1905.48   57.65
   2   1   0 1962.78   58.32
  -2  -1   0 2032.46   58.30
   2   1   1  179.78    7.12
  -2  -1  -1  174.81    7.13
   2   1   1  191.44    6.82
   2   1   1  188.18    7.29
  -2  -1  -1  200.94    7.06
   2   1   2   29.17    2.28
   2   1   2   28.22    2.08
   2   1   2   31.83    2.50
  -2  -1  -2   27.96    2.16
   2   1   2   28.07    2.07
  -2  -1  -2   30.64    2.34
  -2  -1  -3   65.79    2.55
   2   1   3   72.96    3.87
   2   1   3   68.31    2.66
   2   1   3   74.60    3.89
   2   1   3   65.72    3.98
   2   1   3   69.15    3.46
  -2  -1  -3   68.56    3.53
  -2  -1  -3   79.81    4.01
   2   1   4  123.74    5.69
  -2  -1  -4  112.07    4.25
   2   1   4  116.42    4.30
   2   1   4  125.35    5.85
   2   1   4  118.76    5.02
  -2  -1  -4  123.34    5.15
  -2  -1  -4  124.50    5.68
   2   1   5  894.29   27.93
  -2  -1  -5  901.77   27.39
   2   1   5  854.07   27.34
  -2  -1  -5  798.45   25.48
  -2  -1  -5  826.69   25.05
   2   1   5  850.72   26.06
  -2  -1  -5  852.23   26.17
   2   1   5  810.55   24.96
  -2  -1  -6    9.56    1.72
   2   1   6    8.08    1.84
   2   1   6    8.86    1.89
  -2  -1  -6    9.78    0.91
   2   1   6    6.51    1.59
  -2  -1  -6    7.61    1.07
   2   1   6    8.17    0.79
   2   1   6    9.17    0.84
  -2  -1  -6    7.27    0.82
  -2  -1  -7    0.12    0.60
   2   1   7   -0.15    0.91
  -2  -1  -7    0.29    0.92
   2   1   7   -0.20    1.12
   2   1   7    0.19    1.11
  -2  -1  -7   -0.11    0.52
   2   1   7    0.63    0.48
   2   1   7    0.31    0.50
  -2  -1  -8    0.73    0.63
   2   1   8    0.17    1.09
  -2  -1  -8    0.52    0.47
  -2  -1  -8    0.49    0.95
   2   1   8    1.37    1.43
   2   1   8    0.22    1.23
   2   1   8    0.81    0.53
  -2  -1  -8    0.52    0.55
   2   1   8    0.46    0.56
   2   1   9   31.72    3.32
  -2  -1  -9   28.45    1.67
  -2  -1  -9   26.16    3.09
   2   1   9   32.35    4.02
   2   1   9   25.17    3.46
   2   1   9   30.91    1.73
  -2  -1  -9   30.81    1.83
   2   1  10   11.07    2.18
  -2  -1 -10   11.73    2.20
  -2  -1 -10   13.04    1.15
   2   1  10   15.35    3.04
   2   1  10   13.54    2.66
   2   1  10   14.21    1.24
  -2  -1 -10   12.36    1.28
   2   1  11    0.40    1.07
  -2  -1 -11   -0.24    0.58
   2   1  11    0.28    1.44
  -2  -1 -11    0.64    0.75
   2   1  11    0.23    0.64
  -2  -1 -12  291.86    9.82
  -2  -1 -12  287.83    9.52
   2   1  12  288.39    9.45
  -2  -1 -13  231.80    7.80
  -2  -1 -13  227.47    8.07
  -2  -1 -14  111.51    4.45
  -2  -1 -14  115.48    4.36
  -2  -1 -15    2.14    0.63
  -2  -1 -15    1.21    0.56
  -2  -1 -16    2.55    0.48
  -2  -1 -16    1.73    0.51
  -2  -1 -17    1.44    0.34
   2   2 -18   15.67    1.01
   2   2 -18   16.96    1.12
   2   2 -17   75.41    3.05
   2   2 -17   76.56    3.07
   2   2 -17   76.96    3.16
   2   2 -16    0.89    0.64
   2   2 -16    2.00    0.98
   2   2 -16    0.91    0.64
   2   2 -15   62.52    2.88
   2   2 -15   61.16    2.80
   2   2 -15   64.13    2.91
   2   2 -15   57.45    2.60
   2   2 -15   56.18    2.61
   2   2 -15   62.13    2.94
   2   2 -14   45.17    2.44
   2   2 -14   44.21    2.36
   2   2 -14   47.52    2.47
   2   2 -14   43.70    2.24
   2   2 -14   45.79    2.32
   2   2 -14   49.97    2.53
   2   2 -13   70.93    3.23
  -2  -2  13   60.19    5.85
   2   2 -13   68.03    3.17
   2   2 -13   69.30    3.02
   2   2 -13   66.56    3.07
   2   2 -12    2.78    0.61
   2   2 -12    3.35    0.82
  -2  -2  12    3.83    1.83
   2   2 -12    3.14    0.81
   2   2 -12    3.49    0.80
   2   2 -12    3.09    0.76
   2   2 -11   55.92    2.67
   2   2 -11   54.99    2.48
   2   2 -11   53.65    4.83
  -2  -2  11   51.68    4.99
   2   2 -11   56.75    2.66
   2   2 -11   51.84    2.48
   2   2 -11   56.54    2.59
   2   2 -10   94.02    3.72
   2   2 -10   93.34    3.72
   2   2 -10  106.99    6.39
   2   2 -10   97.68    3.60
   2   2 -10   83.91    3.52
  -2  -2  10   87.39    6.27
   2   2  -9   18.74    1.32
   2   2  -9   17.27    1.31
  -2  -2   9   20.21    2.82
   2   2  -9   20.28    1.24
   2   2  -9   21.78    2.74
   2   2  -8   16.45    2.28
  -2  -2   8   20.45    2.70
   2   2  -8   19.99    1.89
  -2  -2   8   17.06    1.73
   2   2  -7    0.39    1.04
  -2  -2   7   -0.16    0.95
   2   2  -7    0.93    0.74
  -2  -2   7    0.90    0.80
   2   2  -6  147.26    6.60
  -2  -2   6  154.80    6.37
   2   2  -6  155.72    6.42
   2   2  -5  721.19   23.88
  -2  -2   5  744.31   24.72
   2   2  -5  746.64   24.04
  -2  -2   5  756.55   24.01
   2   2  -5  738.69   24.24
   2   2  -4   28.17    2.11
   2   2  -4   24.48    2.20
   2   2  -4   26.91    2.33
  -2  -2   4   26.24    2.22
   2   2  -3  312.55   10.22
  -2  -2   3  313.39   11.25
   2   2  -3  322.85   11.17
  -2  -2   3  341.50   11.22
   2   2  -3  323.74   11.40
   2   2  -2   29.98    1.35
   2   2  -2   33.79    1.83
  -2  -2   2   36.18    2.59
  -2  -2   2   29.46    2.33
   2   2  -1  142.11    5.65
  -2  -2   1  152.57    6.35
  -2  -2   1  169.27    6.49
   2   2  -1  164.60    6.53
   2   2  -1  159.29    6.70
   2   2   0    1.36    0.87
   2   2   0    1.82    0.64
  -2  -2   0    2.07    1.03
   2   2   0    2.09    0.90
   2   2   0    1.11    0.75
   2   2   0    1.34    0.88
   2   2   1  118.90    5.44
  -2  -2  -1  110.60    5.30
   2   2   1  113.77    5.35
   2   2   1  105.68    5.44
   2   2   1  120.20    4.92
   2   2   1  118.25    5.40
  -2  -2  -1  132.44    5.70
   2   2   2   45.01    3.05
   2   2   2   36.81    2.58
   2   2   2   38.08    2.96
   2   2   2   49.13    3.04
  -2  -2  -2   48.38    3.02
   2   2   2   43.30    3.05
  -2  -2  -2   44.93    2.87
  -2  -2  -3   97.76    4.63
   2   2   3   92.22    4.67
   2   2   3   93.86    5.07
   2   2   3   91.23    4.78
  -2  -2  -3   88.32    3.28
  -2  -2  -3   88.93    4.52
   2   2   3   91.72    4.52
   2   2   3   86.44    4.58
   2   2   3   85.99    3.23
  -2  -2  -4  425.69   14.76
   2   2   4  433.92   15.29
   2   2   4  427.98   15.76
   2   2   4  440.20   14.64
  -2  -2  -4  433.04   14.67
   2   2   4  414.32   13.00
  -2  -2  -4  420.70   13.05
  -2  -2  -4  407.95   13.06
   2   2   4  433.97   15.25
   2   2   5   50.65    3.77
  -2  -2  -5   51.91    3.40
   2   2   5   49.47    3.07
  -2  -2  -5   52.16    3.15
   2   2   5   47.37    2.12
  -2  -2  -5   48.55    2.21
   2   2   5   45.86    3.44
   2   2   6   85.29    5.45
  -2  -2  -6   83.95    4.71
  -2  -2  -6   77.26    4.03
  -2  -2  -6   80.89    3.29
   2   2   6   83.32    4.98
   2   2   6   80.20    3.17
   2   2   7   26.57    2.91
   2   2   7   26.01    3.29
  -2  -2  -7   26.02    2.66
   2   2   7   25.50    3.18
   2   2   7   29.24    1.60
   2   2   8  185.36    8.90
  -2  -2  -8  186.16    6.44
   2   2   8  193.97   10.08
  -2  -2  -8  176.71    8.37
   2   2   8  192.27   10.20
   2   2   8  188.20    6.45
   2   2   9    3.64    1.52
  -2  -2  -9    1.31    0.56
   2   2   9    0.27    1.23
   2   2   9    0.53    1.21
   2   2   9    1.60    0.68
   2   2  10  205.96   10.32
  -2  -2 -10  226.13    7.80
   2   2  10  220.20   12.16
   2   2  10  206.14   11.67
  -2  -2 -10  231.79    8.13
   2   2  10  233.50    7.75
  -2  -2 -11   10.53    1.27
  -2  -2 -11   13.73    1.24
   2   2  11   13.86    3.00
   2   2  11   13.94    2.97
  -2  -2 -11   11.85    1.40
  -2  -2 -12   24.79    1.65
  -2  -2 -12   25.58    1.86
  -2  -2 -12   25.23    1.83
  -2  -2 -13    3.55    0.82
  -2  -2 -13    1.94    0.64
  -2  -2 -14   68.56    3.00
  -2  -2 -14   71.64    2.88
  -2  -2 -15    1.53    0.58
  -2  -2 -15    1.58    0.52
  -2  -2 -16   28.09    1.28
   2   3 -17   22.04    1.31
   2   3 -17   22.47    1.23
   2   3 -16   41.51    2.22
   2   3 -16   43.10    2.12
   2   3 -16   41.36    2.00
   2   3 -15    3.88    1.09
   2   3 -15    3.58    0.77
   2   3 -15    2.85    0.76
   2   3 -15    2.38    0.73
   2   3 -15    2.21    0.67
   2   3 -14   45.78    2.36
   2   3 -14   49.11    2.45
   2   3 -14   44.58    2.58
   2   3 -13    8.06    0.96
   2   3 -13    9.01    1.10
   2   3 -13    9.56    1.13
   2   3 -12   27.49    1.68
   2   3 -12   24.32    3.39
   2   3 -12   27.09    1.76
   2   3 -12   26.03    1.72
   2   3 -11  119.65    4.45
   2   3 -11  116.57    7.32
  -2  -3  11   99.37    7.47
   2   3 -11  111.72    4.39
   2   3 -10   -0.04    0.47
   2   3 -10   -0.20    1.24
  -2  -3  10   -0.50    1.44
   2   3 -10    0.17    0.58
   2   3  -9   13.32    2.31
  -2  -3   9   14.03    2.64
   2   3  -9   14.08    1.14
   2   3  -8  138.97    7.31
   2   3  -8  151.33    6.75
  -2  -3   8  139.42    6.56
  -2  -3   8  146.67    8.12
   2   3  -7    0.14    0.95
   2   3  -7    0.49    0.75
   2   3  -7   -0.13    0.83
  -2  -3   7   -0.12    0.77
  -2  -3   7    0.49    0.41
  -2  -3   7    0.19    1.12
   2   3  -6   56.89    3.72
   2   3  -6   51.44    2.96
   2   3  -6   58.69    3.77
  -2  -3   6   54.87    3.64
   2   3  -6   50.19    3.75
  -2  -3   6   53.71    2.29
  -2  -3   6   56.92    4.32
   2   3  -5  744.32   23.93
   2   3  -5  734.24   22.20
   2   3  -5  703.25   22.82
   2   3  -5  756.86   24.55
  -2  -3   5  745.92   24.40
   2   3  -5  737.54   24.74
  -2  -3   5  721.52   22.22
  -2  -3   5  804.29   25.61
   2   3  -4   51.99    2.96
   2   3  -4   47.14    2.07
   2   3  -4   42.88    2.23
   2   3  -4   49.82    3.48
  -2  -3   4   51.75    3.44
   2   3  -4   48.01    3.55
  -2  -3   4   49.74    2.11
  -2  -3   4   50.56    3.80
   2   3  -3   23.43    1.59
  -2  -3   3   23.38    2.49
   2   3  -3   23.76    1.77
   2   3  -3   27.24    1.38
   2   3  -3   23.20    1.32
  -2  -3   3   26.04    1.42
   2   3  -3   27.72    2.55
  -2  -3   3   28.04    2.48
   2   3  -3   25.89    2.59
   2   3  -3   25.57    1.36
  -2  -3   2    1.05    0.82
   2   3  -2    1.33    0.52
   2   3  -2    0.81    0.62
  -2  -3   2    1.18    1.07
   2   3  -1  116.00    5.77
  -2  -3   1  113.12    5.56
   2   3  -1  115.89    5.93
   2   3  -1   96.87    4.82
  -2  -3   1  111.74    5.77
   2   3  -1  110.63    3.89
   2   3   0  189.70    8.19
   2   3   0  179.86    8.16
   2   3   0  184.43    8.46
   2   3   0  198.95    7.91
  -2  -3   0  213.58    8.72
  -2  -3   0  191.77    6.36
   2   3   1  129.46    6.06
   2   3   1  128.55    6.49
  -2  -3  -1  147.83    7.15
   2   3   1  156.86    7.04
  -2  -3  -1  159.63    6.95
   2   3   1  156.02    7.22
   2   3   1  156.31    6.96
  -2  -3  -1  145.86    5.11
  -2  -3  -1  150.77    5.08
   2   3   2  368.72   13.54
   2   3   2  375.77   14.17
  -2  -3  -2  380.95   13.29
   2   3   2  416.47   14.28
  -2  -3  -2  406.61   14.12
   2   3   2  398.11   14.44
   2   3   2  414.44   14.25
  -2  -3  -2  374.29   11.93
  -2  -3  -2  392.45   11.93
  -2  -3  -2  392.68   11.88
   2   3   3   35.65    3.08
   2   3   3   37.77    3.42
  -2  -3  -3   38.25    2.86
   2   3   3   53.11    3.66
   2   3   3   53.77    3.59
  -2  -3  -3   55.79    3.61
   2   3   3   55.72    3.72
  -2  -3  -3   50.06    2.18
  -2  -3  -3   49.59    2.21
  -2  -3  -3   46.77    2.15
   2   3   4   39.26    3.32
  -2  -3  -4   35.37    2.71
   2   3   4   42.34    3.70
   2   3   4   38.25    3.20
   2   3   4   38.39    3.03
  -2  -3  -4   40.35    3.08
   2   3   4   36.52    3.09
  -2  -3  -4   34.50    1.78
  -2  -3  -4   39.58    1.92
  -2  -3  -4   39.26    1.96
   2   3   5  101.96    5.90
   2   3   5  103.69    6.30
  -2  -3  -5   93.25    4.81
  -2  -3  -5   95.34    5.10
   2   3   5   98.60    5.13
   2   3   5   95.38    5.49
  -2  -3  -5   90.69    3.48
  -2  -3  -5   96.41    3.75
  -2  -3  -5   93.01    3.75
  -2  -3  -6    1.55    0.49
  -2  -3  -6    2.16    0.96
   2   3   6    1.88    1.16
   2   3   6    1.54    1.35
  -2  -3  -6    1.24    0.64
  -2  -3  -7   19.75    1.36
   2   3   7   19.18    2.92
  -2  -3  -7   23.27    1.60
   2   3   8    1.92    1.15
  -2  -3  -8    2.65    0.67
   2   3   8    0.50    1.22
   2   3   8    2.39    1.59
  -2  -3  -8    1.55    0.77
   2   3   9  161.32    8.50
   2   3   9  157.66    9.79
   2   3   9  155.64    9.80
  -2  -3  -9  183.35    6.52
  -2  -3  -9  184.49    6.51
  -2  -3  -9  164.55    6.15
   2   3  10  117.82    8.49
   2   3  10  107.01    8.12
  -2  -3 -10  125.62    5.10
  -2  -3 -10  125.32    5.04
  -2  -3 -10  129.57    4.89
   2   3  11   19.46    3.40
   2   3  11   18.82    3.40
  -2  -3 -11   19.19    1.66
  -2  -3 -11   21.12    1.64
  -2  -3 -11   21.64    1.53
  -2  -3 -11   18.95    1.48
  -2  -3 -12    0.38    0.63
  -2  -3 -12   -0.29    0.73
  -2  -3 -12    0.43    0.61
  -2  -3 -12    0.20    0.54
  -2  -3 -13    1.49    0.64
  -2  -3 -13    1.31    0.58
  -2  -3 -14   47.37    2.24
  -2  -3 -14   53.29    2.21
  -2  -3 -15    0.18    0.46
   2   4 -18    6.07    0.53
   2   4 -17   70.38    2.72
   2   4 -16   35.71    1.86
   2   4 -16   38.25    1.89
   2   4 -15   55.82    2.79
   2   4 -15   63.73    2.75
   2   4 -15   66.34    2.80
   2   4 -15   59.92    2.65
   2   4 -14  291.79   10.15
   2   4 -14  329.29   10.41
   2   4 -13  888.22   27.09
   2   4 -13  869.32   27.00
   2   4 -13  890.03   27.20
   2   4 -12  256.95    8.59
   2   4 -12  221.57   11.67
   2   4 -11   14.46    1.25
   2   4 -11    8.63    2.36
   2   4 -10    0.66    0.58
   2   4 -10   -1.25    1.80
  -2  -4  10   -0.28    1.40
   2   4  -9  107.85    6.66
  -2  -4   9  110.66    7.57
   2   4  -8   10.60    2.03
  -2  -4   8   11.63    1.88
   2   4  -8   11.26    1.84
   2   4  -8    8.89    1.88
  -2  -4   8    9.87    2.30
   2   4  -7  210.38    9.52
   2   4  -7  223.04    9.70
  -2  -4   7  216.68    9.55
   2   4  -7  217.07    9.88
  -2  -4   7  215.92    7.31
   2   4  -7  213.75    7.27
  -2  -4   7  242.15   11.26
   2   4  -6  481.18   17.15
   2   4  -6  480.84   17.71
  -2  -4   6  508.94   17.83
   2   4  -6  472.24   18.03
   2   4  -6  463.41   15.01
  -2  -4   6  490.32   15.09
  -2  -4   6  512.80   19.17
   2   4  -5  327.17   12.61
   2   4  -5  338.39   11.20
  -2  -4   5  370.03   13.84
   2   4  -5  367.36   13.97
   2   4  -5  357.97   14.20
  -2  -4   5  365.22   11.27
   2   4  -5  331.79   14.48
  -2  -4   5  340.42   14.48
   2   4  -4   57.20    3.40
  -2  -4   4   63.99    2.74
  -2  -4   4   50.05    4.34
   2   4  -4   67.71    4.57
  -2  -4   4   76.12    4.65
   2   4  -4   68.64    4.75
   2   4  -3  251.76    9.60
  -2  -4   3  280.82   11.95
  -2  -4   3  284.50   11.39
   2   4  -3  283.34   11.90
  -2  -4   3  274.88    9.02
   2   4  -3  274.43    8.87
   2   4  -2   10.56    1.51
  -2  -4   2    9.57    2.03
   2   4  -2   16.77    1.17
  -2  -4   2   19.95    2.31
  -2  -4   2   18.36    1.24
   2   4  -2   16.37    1.17
   2   4  -1  282.85    9.19
   2   4  -1  261.70   10.71
  -2  -4   1  291.93   12.18
   2   4  -1  283.08    9.12
  -2  -4   1  289.19   11.66
   2   4  -1  294.56   12.26
  -2  -4   0    2.67    1.41
   2   4   0    2.77    1.18
  -2  -4   0    1.41    0.52
   2   4   0    1.91    0.58
   2   4   1  303.10   12.52
  -2  -4  -1  360.67   13.77
  -2  -4  -1  315.92   11.55
   2   4   1  337.41   13.11
   2   4   1  330.31   13.29
  -2  -4  -1  310.69   12.65
  -2  -4  -1  315.91   10.32
   2   4   1  309.09   10.16
  -2  -4  -1  325.24   10.35
   2   4   2 1538.03   48.87
   2   4   2 1538.01   49.64
  -2  -4  -2 1491.20   47.71
   2   4   2 1612.57   49.66
   2   4   2 1604.19   49.78
  -2  -4  -2 1624.92   49.58
   2   4   2 1591.12   50.09
  -2  -4  -2 1596.51   46.58
   2   4   2 1503.38   46.37
  -2  -4  -2 1583.61   46.60
   2   4   3   22.45    2.60
   2   4   3   24.42    3.03
   2   4   3   21.45    2.66
  -2  -4  -3   25.42    2.77
   2   4   3   26.29    2.85
   2   4   3   24.88    2.87
  -2  -4  -3   30.20    1.63
  -2  -4  -3   25.74    1.65
   2   4   4  378.96   15.06
   2   4   4  372.74   15.70
   2   4   4  395.24   15.14
   2   4   4  411.09   15.12
   2   4   4  400.61   15.27
  -2  -4  -4  399.14   14.95
  -2  -4  -4  397.13   12.31
   2   4   4  370.82   12.19
  -2  -4  -4  389.19   12.47
  -2  -4  -4  374.53   12.38
   2   4   5   -0.39    1.00
   2   4   5   -0.69    1.37
  -2  -4  -5   -0.31    0.82
   2   4   5    0.31    0.88
   2   4   5    0.64    1.01
   2   4   5    0.68    1.08
  -2  -4  -5    0.63    0.47
  -2  -4  -5    0.25    0.58
  -2  -4  -5   -0.20    0.63
  -2  -4  -6  334.80   10.72
  -2  -4  -6  322.17   12.90
   2   4   6  332.61   13.52
   2   4   6  316.93   14.09
   2   4   6  325.93   14.82
  -2  -4  -6  329.37   10.96
   2   4   7   26.91    3.07
   2   4   7   22.28    3.31
   2   4   7   24.66    3.61
  -2  -4  -7   28.53    1.85
  -2  -4  -7   24.77    1.63
   2   4   8  831.48   32.15
  -2  -4  -8  920.66   27.94
  -2  -4  -8  904.28   27.60
   2   4   9  616.71   25.36
  -2  -4  -9  666.24   20.97
  -2  -4  -9  677.41   20.95
  -2  -4  -9  662.23   20.66
  -2  -4 -10    4.07    0.98
  -2  -4 -10    2.45    0.84
  -2  -4 -10    3.27    0.75
  -2  -4 -11    0.11    0.69
  -2  -4 -11   -0.05    0.63
  -2  -4 -11    0.29    0.61
  -2  -4 -11   -0.56    0.66
  -2  -4 -12   39.36    2.12
  -2  -4 -12   36.62    1.94
  -2  -4 -13    1.77    0.57
  -2  -4 -13    0.31    0.48
  -2  -4 -13    0.75    0.44
  -2  -4 -14   40.25    1.77
  -2  -4 -14   33.63    1.57
  -2  -4 -15   59.21    2.16
   2   5 -16    4.70    0.70
   2   5 -16    2.70    0.52
   2   5 -15  127.45    4.50
   2   5 -15  129.65    4.47
   2   5 -15  118.59    4.44
   2   5 -15  124.24    4.47
   2   5 -15  125.25    4.55
   2   5 -14  198.51    6.92
   2   5 -14  201.87    6.86
   2   5 -14  197.06    6.84
   2   5 -13    7.03    0.90
   2   5 -13    5.44    0.91
   2   5 -13    6.54    0.92
   2   5 -13    4.63    1.00
   2   5 -12   12.93    1.20
   2   5 -12   11.46    1.24
   2   5 -12   13.42    1.36
   2   5 -11    0.05    0.63
   2   5 -11    0.20    0.88
   2   5 -10    2.89    0.68
   2   5 -10    2.40    1.46
   2   5 -10    0.60    0.85
   2   5  -9   29.64    3.34
   2   5  -9   34.61    2.00
   2   5  -8   17.70    1.39
   2   5  -8   14.05    2.21
   2   5  -8   16.47    2.42
  -2  -5   8   16.27    2.64
   2   5  -8   15.00    2.52
  -2  -5   8   16.06    1.27
   2   5  -8   16.02    1.26
  -2  -5   8   17.03    3.07
   2   5  -7   46.58    3.84
   2   5  -7   43.50    4.02
   2   5  -7   55.51    4.73
  -2  -5   7   49.80    4.30
  -2  -5   7   54.47    5.31
   2   5  -7   53.36    2.50
  -2  -5   7   50.96    2.48
   2   5  -6   93.32    6.06
   2   5  -6   82.34    6.03
  -2  -5   6   87.22    5.87
  -2  -5   6   97.98    6.93
  -2  -5   6  101.34    3.91
   2   5  -6   89.38    3.77
  -2  -5   5    4.06    1.50
   2   5  -5    4.22    1.56
   2   5  -5    4.29    1.62
   2   5  -5    3.62    0.80
  -2  -5   5    4.56    0.83
  -2  -5   5    4.75    1.86
   2   5  -4   28.61    1.70
   2   5  -4   24.95    3.08
  -2  -5   4   21.09    2.86
   2   5  -4   23.15    3.12
  -2  -5   4   26.36    1.71
   2   5  -4   26.10    1.71
  -2  -5   4   21.96    3.25
   2   5  -3  108.89    4.23
   2   5  -3  108.52    6.69
  -2  -5   3  111.75    6.58
   2   5  -3  100.05    6.72
   2   5  -3  105.21    4.25
  -2  -5   3  104.59    4.26
  -2  -5   3  110.28    7.13
   2   5  -2    9.26    1.00
  -2  -5   2    7.53    1.87
  -2  -5   2    8.67    0.99
  -2  -5   2    7.35    2.02
   2   5  -2    7.94    1.42
  -2  -5   1   18.20    2.87
   2   5  -1   15.41    2.26
   2   5  -1   18.79    1.37
   2   5  -1   14.51    2.57
   2   5  -1   14.19    1.31
   2   5  -1   16.05    1.26
   2   5   0  355.47   14.60
  -2  -5   0  394.30   16.22
   2   5   0  378.85   12.27
   2   5   0  393.19   15.76
   2   5   0  393.43   16.14
   2   5   0  386.48   12.38
  -2  -5   0  374.90   12.35
   2   5   0  377.12   12.13
   2   5   1  209.33    9.99
  -2  -5  -1  225.44   10.99
  -2  -5  -1  184.37    8.55
   2   5   1  220.02    7.48
   2   5   1  225.24   10.65
  -2  -5  -1  226.81   10.38
   2   5   1  222.43   10.81
  -2  -5  -1  219.99    7.54
   2   5   1  216.21    7.52
   2   5   1  213.18    7.29
   2   5   2   95.82    5.74
   2   5   2   94.70    6.23
   2   5   2   91.40    3.84
  -2  -5  -2   97.72    3.94
   2   5   2   94.73    3.90
   2   5   2   93.51    3.71
   2   5   2   97.91    6.35
  -2  -5  -2  102.73    6.26
   2   5   2   88.15    6.27
   2   5   3   12.82    2.14
   2   5   3    7.82    2.08
   2   5   3   12.28    1.18
  -2  -5  -3   14.77    1.25
  -2  -5  -3   11.46    1.20
   2   5   3   12.56    1.10
  -2  -5  -3   13.68    2.38
   2   5   3   13.81    2.36
   2   5   3   14.73    2.51
   2   5   4  227.96   11.31
   2   5   4  231.11   12.00
   2   5   4  258.31    8.65
  -2  -5  -4  267.29    8.74
  -2  -5  -4  263.85    8.91
   2   5   4  247.85    8.47
   2   5   4  275.28   11.89
   2   5   4  243.06   11.89
  -2  -5  -4  273.37   11.80
   2   5   5    0.22    1.09
   2   5   5    0.26    1.31
  -2  -5  -5    2.03    1.26
  -2  -5  -5    1.52    1.30
   2   5   5    2.02    1.31
   2   5   5    2.10    1.22
  -2  -5  -5    2.81    0.65
   2   5   5    2.18    0.68
  -2  -5  -6  159.87    5.73
  -2  -5  -6  169.78    5.93
   2   5   6  144.87    8.87
   2   5   6  161.54    9.73
  -2  -5  -7   99.05    3.89
   2   5   7   77.17    6.28
   2   5   7   86.46    7.09
  -2  -5  -8    6.46    0.91
  -2  -5  -8    4.26    0.93
   2   5   8    6.51    2.04
   2   5   8    3.81    1.80
  -2  -5  -9   83.61    3.52
  -2  -5  -9   85.69    3.76
  -2  -5  -9   86.22    3.44
  -2  -5 -10    1.21    0.72
  -2  -5 -10    0.25    0.63
  -2  -5 -10    0.21    0.54
  -2  -5 -11   31.03    1.83
  -2  -5 -11   33.48    1.83
  -2  -5 -11   34.18    1.85
  -2  -5 -12    7.68    0.83
  -2  -5 -12    7.61    0.82
  -2  -5 -13    0.26    0.49
  -2  -5 -13   -0.14    0.39
  -2  -5 -13    0.06    0.32
  -2  -5 -14    2.80    0.40
   2   6 -15  107.84    3.59
   2   6 -15  110.14    3.66
   2   6 -14    0.55    0.48
   2   6 -14    1.53    0.58
   2   6 -14    0.97    0.48
   2   6 -13   51.67    2.30
   2   6 -13   50.50    2.34
   2   6 -13   44.95    2.12
   2   6 -13   51.11    2.32
   2   6 -12    1.77    0.69
   2   6 -12    1.73    0.61
   2   6 -12    1.38    0.65
   2   6 -11   15.25    1.25
   2   6 -11   16.64    1.34
   2   6 -10   59.80    2.88
  -2  -6   9   44.88    2.22
   2   6  -9   38.26    2.02
  -2  -6   8   86.27    3.52
   2   6  -8   80.53    3.44
  -2  -6   7   10.17    2.35
  -2  -6   7   14.08    2.52
   2   6  -7   10.63    2.20
   2   6  -7   10.91    2.38
  -2  -6   7   14.02    1.23
   2   6  -7   12.08    1.21
  -2  -6   6   20.35    3.28
   2   6  -6   21.47    3.11
  -2  -6   6   22.39    3.09
   2   6  -6   17.41    3.01
  -2  -6   6   23.55    3.74
  -2  -6   6   20.46    1.53
   2   6  -6   20.17    1.57
  -2  -6   5   14.85    2.63
  -2  -6   5   11.88    2.64
   2   6  -5   11.09    2.40
   2   6  -5   10.07    2.39
  -2  -6   5    9.09    2.56
   2   6  -5   11.84    1.27
  -2  -6   5   12.13    1.24
   2   6  -4   83.16    6.21
   2   6  -4   76.02    6.26
  -2  -6   4   85.19    6.12
  -2  -6   4   84.39    3.70
   2   6  -4   81.19    3.67
  -2  -6   4   86.04    6.81
   2   6  -3   31.55    1.96
   2   6  -3   32.84    3.88
   2   6  -3   26.56    3.74
  -2  -6   3   28.21    3.56
  -2  -6   3   31.23    2.02
  -2  -6   3   22.93    3.60
   2   6  -2  141.63    5.39
  -2  -6   2  147.27    8.39
  -2  -6   2  138.87    5.51
  -2  -6   2  131.75    8.66
   2   6  -1   19.12    1.46
  -2  -6   1   16.41    2.31
   2   6  -1   17.01    2.91
   2   6  -1   15.39    2.88
   2   6  -1   19.75    1.62
  -2  -6   1   15.63    2.97
   2   6   0   17.64    1.43
  -2  -6   0   16.57    2.73
   2   6   0   17.18    2.88
   2   6   0   16.35    2.94
   2   6   0   16.00    1.47
  -2  -6   0   18.40    1.51
  -2  -6   0   12.76    2.65
   2   6   0    8.89    2.12
   2   6   1   27.59    1.82
   2   6   1   32.72    3.92
   2   6   1   30.40    3.90
  -2  -6  -1   30.52    3.66
  -2  -6  -1   29.11    1.90
   2   6   1   30.57    2.00
   2   6   1   23.75    3.26
   2   6   2   14.41    2.60
   2   6   2   15.53    1.33
  -2  -6  -2    9.21    2.18
  -2  -6  -2   11.75    2.74
   2   6   2   14.45    2.69
   2   6   2    9.38    2.35
   2   6   2   12.62    1.34
  -2  -6  -2   14.90    1.34
   2   6   2   13.04    1.15
   2   6   3    1.23    1.41
   2   6   3    5.02    0.87
  -2  -6  -3    7.18    1.92
  -2  -6  -3    4.76    1.80
   2   6   3    5.11    1.78
   2   6   3    8.50    2.26
   2   6   3    5.69    0.97
  -2  -6  -3    6.96    0.99
   2   6   3    3.62    0.74
   2   6   4  198.68   10.15
  -2  -6  -4  159.18   10.10
   2   6   4  192.83   10.30
  -2  -6  -4  209.17   10.23
   2   6   4  189.13    6.93
   2   6   4  160.44   10.30
   2   6   4  203.83    7.04
  -2  -6  -4  216.06    7.14
   2   6   5   10.92    1.10
   2   6   5    8.10    2.19
  -2  -6  -5   10.05    1.10
   2   6   5   11.98    1.13
  -2  -6  -5   13.33    1.18
   2   6   6  141.13    5.29
  -2  -6  -6  150.35    5.41
   2   6   7   12.21    1.08
  -2  -6  -7   12.31    1.14
  -2  -6  -8  102.69    3.92
  -2  -6  -8   96.35    3.85
  -2  -6  -9   -0.17    0.47
  -2  -6  -9    0.04    0.47
  -2  -6  -9   -0.05    0.64
  -2  -6 -10   28.20    1.42
  -2  -6 -10   29.82    1.67
  -2  -6 -10   30.32    1.64
  -2  -6 -11    2.21    0.53
  -2  -6 -11    1.39    0.53
  -2  -6 -12   22.44    1.11
  -2  -6 -12   22.07    1.13
  -2  -6 -12   24.87    1.15
   2   7 -13   14.82    1.02
   2   7 -13   14.46    0.95
   2   7 -13   13.69    0.95
   2   7 -12    3.71    0.63
   2   7 -12    4.31    0.63
   2   7 -12    4.08    0.66
   2   7 -11    4.29    0.71
   2   7 -11    3.61    0.69
   2   7 -10    1.06    0.57
  -2  -7   9   33.27    1.82
  -2  -7   8   39.45    2.05
   2   7  -8   40.22    2.05
  -2  -7   7   12.94    1.20
   2   7  -7   11.57    1.14
   2   7  -6    0.22    0.67
  -2  -7   6    0.60    0.54
   2   7  -5   88.42    3.83
  -2  -7   5   88.99    3.83
   2   7  -5   76.36    6.18
   2   7  -5   86.55    6.69
  -2  -7   4    0.29    1.12
  -2  -7   4    0.24    1.33
   2   7  -4    0.51    1.46
   2   7  -4   -0.27    1.29
  -2  -7   4    1.21    1.48
  -2  -7   4    0.18    0.59
   2   7  -4    1.28    0.82
  -2  -7   4    0.22    0.92
  -2  -7   3  146.22    9.74
   2   7  -3  167.06    9.62
   2   7  -3  162.97    9.76
  -2  -7   3  167.09    9.38
  -2  -7   3  167.41   10.20
  -2  -7   3  176.82    6.27
  -2  -7   2  231.22   12.92
  -2  -7   2  257.28   12.44
  -2  -7   2  255.59    8.89
   2   7  -2  253.10    8.90
  -2  -7   2  255.01   13.21
   2   7  -1   24.14    3.53
   2   7  -1   27.51    3.84
   2   7  -1   27.39    1.95
   2   7   0    4.40    0.85
  -2  -7   0    3.78    1.75
  -2  -7   0    3.70    1.65
   2   7   0    2.62    1.60
   2   7   0    3.59    1.73
   2   7   0    5.43    1.02
  -2  -7   0    4.99    0.95
   2   7   1   63.22    2.96
   2   7   1   63.17    5.54
  -2  -7  -1   47.44    5.18
   2   7   1   60.12    5.60
  -2  -7  -1   57.02    5.19
   2   7   1   65.98    3.12
  -2  -7  -1   66.32    3.11
   2   7   2  155.77    5.77
   2   7   2  161.42    5.97
  -2  -7  -2  156.35    5.94
   2   7   3    4.08    0.77
   2   7   3    4.59    0.87
  -2  -7  -3    3.66    0.79
   2   7   4  218.77    7.47
   2   7   4  219.95    7.56
  -2  -7  -4  221.06    7.61
   2   7   5   20.93    1.38
  -2  -7  -5   23.52    1.49
  -2  -7  -5   21.20    1.40
   2   7   5   20.88    1.37
  -2  -7  -6   47.83    2.24
  -2  -7  -7    9.49    0.90
  -2  -7  -8  124.06    4.42
  -2  -7  -8  131.80    4.52
  -2  -7  -9    2.23    0.58
  -2  -7  -9    1.89    0.46
  -2  -7 -10   51.23    2.11
  -2  -7 -10   54.97    2.12
  -2  -7 -11    9.39    0.62
   2   8 -12   10.06    0.67
   2   8 -11   95.18    3.32
   2   8 -11   94.00    3.37
   2   8 -10   43.41    1.93
  -2  -8   9    0.57    0.38
   2   8  -8   95.29    3.73
  -2  -8   8   94.58    3.61
  -2  -8   7   15.18    1.17
   2   8  -7   12.74    1.07
  -2  -8   7   12.97    1.05
   2   8  -6  100.54    3.91
  -2  -8   6   98.19    3.88
  -2  -8   5    1.11    0.61
   2   8  -5    0.87    0.65
   2   8  -4  538.36   17.36
  -2  -8   4  562.23   17.39
  -2  -8   3  317.46   10.59
  -2  -8   2    0.48    0.59
   2   8  -2    0.98    0.75
   2   8  -1    1.03    0.75
   2   8   0   59.90    2.94
  -2  -8   0   67.92    3.01
   2   8   1    5.45    0.90
  -2  -8  -1    7.19    0.92
   2   8   2   32.45    1.83
  -2  -8  -2   31.03    1.79
   2   8   3    9.28    0.96
  -2  -8  -3    8.76    0.91
  -2  -8  -3    9.13    0.89
  -2  -8  -3    7.44    0.89
   2   8   4    4.97    0.67
  -2  -8  -4    5.51    0.71
  -2  -8  -4    4.59    0.71
  -2  -8  -5   12.00    0.98
  -2  -8  -5   11.22    0.88
  -2  -8  -6   90.08    3.33
  -2  -8  -6   88.06    3.16
  -2  -8  -6   87.86    3.33
  -2  -8  -7    0.82    0.40
  -2  -8  -7    0.65    0.43
  -2  -8  -8   29.03    1.22
  -2  -8  -8   30.00    1.34
  -2  -8  -8   27.98    1.31
   2   9  -7    0.68    0.35
  -2  -9   6   60.36    2.43
   2   9  -6   61.59    2.38
   2   9  -6   63.36    2.49
   2   9  -5    2.02    0.53
  -2  -9   5    1.99    0.48
   2   9  -5    1.85    0.47
  -2  -9   5    1.48    0.43
   2   9  -4    8.78    0.85
  -2  -9   4    8.43    0.81
  -2  -9   3   15.30    1.09
   2   9  -2    7.24    0.83
  -2  -9   2    6.77    0.76
   2   9  -1   14.88    1.10
   2   9   0   33.12    1.64
  -2  -9   0   29.94    1.58
  -2  -9  -1    0.72    0.39
   2   9   1    0.84    0.46
  -2  -9  -1    1.05    0.44
  -2  -9  -2   21.72    1.17
   2   9   2   21.85    1.15
   2   9   3    6.36    0.56
  -2  -9  -3    6.43    0.54
  -2  -9  -4   17.11    0.97
  -2  -9  -5    2.34    0.37
   3 -10  -5   51.11    1.91
  -3  10   4  132.63    4.33
   3 -10  -4  131.91    4.38
  -3  10   3    0.14    0.39
   3 -10  -3    0.41    0.37
  -3  10   2   79.37    2.92
   3 -10  -2   78.22    2.89
  -3  10   1    6.47    0.69
   3 -10  -1    6.53    0.65
  -3  10   0  102.20    3.67
   3 -10   0  102.65    3.62
   3 -10   0  103.00    3.61
   3 -10   1    0.22    0.33
   3 -10   1    0.27    0.38
   3 -10   2    3.91    0.50
  -3  10  -2    4.21    0.54
   3 -10   2    3.24    0.44
  -3  10  -3   61.65    2.21
   3 -10   3   56.80    2.10
   3  -9  -9    0.49    0.32
   3  -9  -8    1.57    0.47
   3  -9  -7   33.19    1.63
   3  -9  -6   16.05    1.15
  -3   9   6   19.13    1.14
   3  -9  -5   32.33    1.68
  -3   9   5   29.32    1.60
   3  -9  -5   26.72    1.48
   3  -9  -4  193.38    6.59
   3  -9  -4  183.24    6.36
  -3   9   4  200.58    6.65
   3  -9  -4  191.03    6.50
   3  -9  -3   55.30    2.47
   3  -9  -3   53.57    2.28
   3  -9  -3   49.68    2.46
   3  -9  -3   47.59    2.33
   3  -9  -2   83.89    3.52
   3  -9  -2   83.40    3.46
   3  -9  -2   88.34    3.52
   3  -9  -1    0.18    0.57
   3  -9  -1    0.27    0.57
   3  -9   0   70.42    2.93
   3  -9   0   73.63    2.99
   3  -9   0   73.97    2.93
   3  -9   0   71.64    2.91
   3  -9   1   16.42    1.09
   3  -9   1   17.03    1.15
   3  -9   1   17.92    1.21
   3  -9   2   46.05    2.16
   3  -9   2   46.42    2.21
   3  -9   2   45.34    2.22
   3  -9   2   45.07    2.11
   3  -9   3   24.60    1.28
   3  -9   3   23.78    1.24
  -3   9  -3   25.90    1.38
   3  -9   3   23.50    1.27
   3  -9   3   24.11    1.24
   3  -9   4    4.70    0.71
   3  -9   4    5.13    0.66
  -3   9  -4    5.66    0.77
   3  -9   4    5.60    0.69
   3  -9   4    5.02    0.70
   3  -9   5    3.82    0.62
   3  -9   5    5.30    0.66
   3  -9   5    4.32    0.56
   3  -9   5    4.12    0.62
   3  -9   6    2.80    0.52
   3  -9   6    2.85    0.49
   3  -9   7   15.76    0.97
   3  -9   7   12.53    0.79
   3  -8 -12    4.06    0.47
   3  -8 -12    3.09    0.41
   3  -8 -11   40.10    1.74
   3  -8 -11   40.92    1.69
   3  -8 -11   36.76    1.72
   3  -8 -10   16.62    1.08
   3  -8 -10   13.08    0.99
   3  -8 -10   13.88    0.98
   3  -8 -10   15.76    1.11
   3  -8  -9    3.83    0.68
   3  -8  -9    3.67    0.63
   3  -8  -9    4.30    0.64
   3  -8  -9    4.16    0.73
   3  -8  -8   19.92    1.33
   3  -8  -8   21.14    1.34
   3  -8  -8   18.54    1.23
   3  -8  -8   22.08    1.45
   3  -8  -7   16.58    1.05
   3  -8  -7   17.36    1.16
   3  -8  -7   16.24    1.20
   3  -8  -7   16.47    1.14
   3  -8  -7   18.89    1.30
   3  -8  -6   67.70    3.07
   3  -8  -6   73.68    3.09
   3  -8  -6   68.79    2.99
   3  -8  -6   75.23    3.05
   3  -8  -6   78.87    3.31
   3  -8  -5    0.32    0.55
   3  -8  -5    0.84    0.55
   3  -8  -5    0.52    0.57
   3  -8  -5    1.06    0.70
   3  -8  -5    0.54    0.61
   3  -8  -4  150.10    5.58
   3  -8  -4  159.96    5.95
   3  -8  -4  149.29    5.42
   3  -8  -4  154.45    5.82
   3  -8  -4  154.68    5.75
   3  -8  -4  171.42    5.94
   3  -8  -3   45.30    2.33
   3  -8  -3   52.89    2.70
   3  -8  -3   52.66    2.65
   3  -8  -3   50.14    2.57
   3  -8  -3   50.29    2.61
   3  -8  -2   80.97    3.66
   3  -8  -2   79.94    3.30
   3  -8  -2   82.59    3.63
   3  -8  -1   46.59    2.57
   3  -8  -1   45.45    2.22
   3  -8  -1   51.28    2.64
   3  -8   0   88.06    3.83
   3  -8   0   80.66    3.48
   3  -8   0   88.47    3.84
   3  -8   0   88.05    3.78
   3  -8   1   20.75    1.49
   3  -8   1   21.71    1.65
   3  -8   1   21.05    1.59
   3  -8   1   21.94    1.65
   3  -8   2   58.57    2.80
   3  -8   2   58.96    2.94
   3  -8   2   60.20    2.95
   3  -8   2   62.36    2.90
   3  -8   3    4.50    0.81
   3  -8   3    5.38    0.89
   3  -8   3    5.11    0.85
   3  -8   3    4.55    0.88
   3  -8   3    4.82    0.82
   3  -8   3    4.82    0.88
   3  -8   4    6.54    0.97
   3  -8   4    6.22    0.98
   3  -8   4    6.66    0.93
   3  -8   4    7.71    0.92
   3  -8   4    6.93    0.91
   3  -8   5    5.21    0.85
   3  -8   5    5.56    0.77
   3  -8   5    4.25    0.82
   3  -8   6    1.16    0.62
   3  -8   6    1.85    0.48
   3  -8   6    1.05    0.56
   3  -8   7    7.53    0.89
   3  -8   7    7.96    0.91
   3  -8   7    7.34    0.85
   3  -8   8   61.57    2.52
   3  -8   8   58.52    2.45
   3  -8   9    0.36    0.42
   3  -8   9    0.20    0.34
   3  -7 -14    4.05    0.49
   3  -7 -13    0.96    0.45
   3  -7 -12   39.61    1.89
   3  -7 -12   37.14    1.90
   3  -7 -11    7.04    0.90
   3  -7 -11    8.99    0.95
   3  -7 -11    7.25    0.88
   3  -7 -11    7.08    0.92
   3  -7 -10    4.26    0.78
   3  -7 -10    3.72    0.73
   3  -7 -10    3.68    0.75
   3  -7 -10    4.63    0.83
   3  -7  -9    6.80    0.96
   3  -7  -9    5.32    0.86
   3  -7  -9    5.92    0.92
   3  -7  -9    5.12    0.95
   3  -7  -9    6.12    1.00
   3  -7  -8   17.78    1.41
   3  -7  -8   19.12    1.42
   3  -7  -8   18.04    1.41
   3  -7  -8   18.26    1.52
   3  -7  -8   19.90    1.55
   3  -7  -7   61.17    2.78
   3  -7  -7   57.82    2.87
   3  -7  -7   60.16    2.77
   3  -7  -7   58.56    2.90
   3  -7  -7   60.52    2.80
   3  -7  -7   53.68    2.56
  -3   7   6   66.34    6.03
   3  -7  -6   71.69    3.13
   3  -7  -6   65.65    3.00
   3  -7  -6   66.49    3.18
  -3   7   6   68.62    5.70
   3  -7  -6   72.21    3.29
   3  -7  -6   70.34    3.35
   3  -7  -6   71.47    3.11
   3  -7  -6   68.82    3.04
   3  -7  -5    5.49    0.81
  -3   7   5    3.62    1.71
   3  -7  -5    3.26    0.80
   3  -7  -5    3.91    1.52
   3  -7  -5    5.16    0.94
   3  -7  -5    5.74    1.02
   3  -7  -5    5.28    0.87
   3  -7  -5    2.94    0.75
   3  -7  -4   17.76    1.29
   3  -7  -4   20.72    1.55
  -3   7   4   20.38    3.27
   3  -7  -4   22.15    3.17
   3  -7  -4   25.82    1.78
   3  -7  -4   21.59    1.47
   3  -7  -4   23.35    1.68
   3  -7  -4   24.05    1.65
   3  -7  -3   51.35    2.53
  -3   7   3   42.87    4.73
   3  -7  -3   50.29    4.87
   3  -7  -3   48.25    2.30
   3  -7  -3   50.28    2.64
   3  -7  -3   46.38    2.54
  -3   7   2    1.65    1.32
   3  -7  -2   -0.06    0.83
  -3   7   2    0.55    1.35
   3  -7  -2    0.26    1.10
   3  -7  -2    1.67    0.71
   3  -7  -2    0.12    0.70
   3  -7  -2    0.70    0.45
  -3   7   1  670.41   25.78
  -3   7   1  662.55   25.20
   3  -7  -1  685.11   21.11
   3  -7  -1  671.66   20.71
   3  -7  -1  663.90   20.64
   3  -7  -1  681.66   21.07
   3  -7  -1  636.88   21.04
   3  -7   0  435.50   18.84
  -3   7   0  439.08   18.80
   3  -7   0  451.47   14.72
   3  -7   0  439.96   18.55
   3  -7   0  439.89   14.30
   3  -7   0  455.59   14.41
   3  -7   0  471.30   14.77
   3  -7   0  440.88   14.74
   3  -7   0  460.95   14.71
  -3   7  -1   15.04    2.93
   3  -7   1   15.91    2.85
  -3   7  -1   14.27    2.84
   3  -7   1   16.20    1.47
   3  -7   1   18.63    2.97
   3  -7   1   15.58    1.26
   3  -7   1   16.54    1.51
   3  -7   1   17.57    1.39
   3  -7   1   17.04    1.49
   3  -7   1   16.20    1.41
  -3   7  -2  135.48    8.89
   3  -7   2  140.43    5.52
  -3   7  -2  138.10    8.84
   3  -7   2  140.64    8.64
   3  -7   2  158.26    8.67
   3  -7   2  145.18    8.63
   3  -7   2  142.12    5.43
   3  -7   2  140.98    5.55
   3  -7   2  144.08    5.51
  -3   7  -3   24.39    3.68
   3  -7   3   23.85    1.77
  -3   7  -3   21.30    3.41
   3  -7   3   26.28    3.46
   3  -7   3   20.08    3.08
   3  -7   3   22.72    3.31
   3  -7   3   27.66    1.80
   3  -7   3   26.48    1.80
   3  -7   3   27.40    1.77
   3  -7   4   13.73    1.27
   3  -7   4   13.51    1.22
  -3   7  -4   10.26    2.54
   3  -7   4   13.66    1.29
   3  -7   4   16.64    1.43
   3  -7   4   13.62    2.61
   3  -7   4   13.06    2.47
   3  -7   4   14.75    1.35
   3  -7   4   13.27    2.41
  -3   7  -4   14.67    2.75
   3  -7   5   14.06    1.33
   3  -7   5   12.06    1.20
   3  -7   5   12.29    1.15
   3  -7   6   71.84    3.15
   3  -7   6   74.98    3.41
   3  -7   6   71.46    3.05
   3  -7   6   76.36    3.39
   3  -7   7   46.45    2.26
   3  -7   7   49.76    2.49
   3  -7   7   49.94    2.53
   3  -7   8   29.45    1.82
   3  -7   9    0.04    0.50
   3  -7  10   23.64    1.45
   3  -7  10   23.59    1.43
   3  -7  11   10.43    0.89
   3  -6 -15    4.97    0.59
   3  -6 -15    4.02    0.57
   3  -6 -14   27.78    1.49
   3  -6 -14   30.30    1.51
   3  -6 -13   16.57    1.33
   3  -6 -13   18.74    1.34
   3  -6 -13   18.52    1.31
   3  -6 -12   94.26    3.84
   3  -6 -12  101.13    4.05
   3  -6 -11   25.21    1.51
   3  -6 -11   30.75    1.81
   3  -6 -11   27.14    1.86
   3  -6 -10   12.89    1.35
   3  -6 -10   12.61    1.25
   3  -6 -10   10.19    0.98
   3  -6 -10   10.94    1.15
   3  -6 -10   11.81    1.21
   3  -6 -10   11.44    1.32
   3  -6  -9  105.70    4.21
  -3   6   9   89.70    6.92
  -3   6   9   87.24    6.70
   3  -6  -9   96.14    4.01
   3  -6  -9   98.15    3.96
   3  -6  -9   93.05    4.12
   3  -6  -9   99.48    4.08
   3  -6  -9   88.83    3.64
   3  -6  -8  117.15    4.54
   3  -6  -8  106.61    4.66
   3  -6  -8  108.73    4.58
  -3   6   8  110.55    7.76
   3  -6  -8  119.09    4.73
   3  -6  -8  120.27    4.63
   3  -6  -8  118.28    4.29
   3  -6  -7    3.63    1.33
   3  -6  -7    6.58    0.90
   3  -6  -7    4.68    0.91
  -3   6   7    5.77    1.98
   3  -6  -7    4.27    0.97
   3  -6  -7    6.46    1.00
   3  -6  -7    4.18    0.89
   3  -6  -7    4.17    0.83
   3  -6  -7    3.66    0.69
   3  -6  -6   77.81    3.28
   3  -6  -6   71.86    3.27
   3  -6  -6   74.12    3.41
   3  -6  -6   75.73    3.32
   3  -6  -6   75.34    3.24
   3  -6  -6   80.67    3.50
   3  -6  -6   73.90    3.44
   3  -6  -6   76.32    3.32
   3  -6  -6   73.41    5.47
  -3   6   6   70.59    5.82
   3  -6  -5    0.55    0.58
   3  -6  -5    0.05    0.54
   3  -6  -5   -0.32    0.68
   3  -6  -5    0.09    0.67
   3  -6  -5    0.11    0.64
   3  -6  -5    0.14    0.57
  -3   6   5    0.48    1.03
   3  -6  -5   -0.22    0.95
   3  -6  -5   -0.05    0.56
   3  -6  -4    0.96    0.75
   3  -6  -4    0.83    0.58
   3  -6  -4    0.77    0.65
   3  -6  -4    0.31    0.52
   3  -6  -4    1.28    0.69
   3  -6  -4    1.04    0.60
  -3   6   4    0.25    1.24
   3  -6  -4   -0.45    0.94
   3  -6  -4   -0.05    0.58
  -3   6   3  253.65   11.95
   3  -6  -3  236.71   11.44
  -3   6   3  250.69   11.26
   3  -6  -3  238.47    8.01
   3  -6  -3  226.93    7.73
   3  -6  -3  225.73    8.10
   3  -6  -3  227.77    8.04
  -3   6   2  459.27   18.21
   3  -6  -2  457.65   14.59
   3  -6  -2  456.05   14.36
   3  -6  -2  440.01   14.07
  -3   6   2  446.63   18.56
  -3   6   1   53.95    4.92
   3  -6  -1   50.14    4.65
  -3   6   1   41.89    4.38
   3  -6  -1   49.23    2.59
   3  -6  -1   44.45    4.33
   3  -6  -1   48.15    2.41
   3  -6  -1   48.16    2.29
   3  -6  -1   50.29    2.60
   3  -6   0  139.12    8.35
  -3   6   0  129.24    8.36
   3  -6   0  145.77    5.47
   3  -6   0  141.02    8.14
   3  -6   0  142.48    7.95
   3  -6   0  138.18    5.19
   3  -6   0  144.26    5.20
   3  -6   0  135.59    5.43
   3  -6   0  144.93    5.42
  -3   6  -1   19.06    3.00
   3  -6   1   16.24    2.78
  -3   6  -1   18.94    3.15
   3  -6   1   20.75    1.59
   3  -6   1   18.33    2.74
   3  -6   1   17.74    2.71
   3  -6   1   16.70    1.33
   3  -6   1   19.95    1.41
   3  -6   1   18.78    1.45
   3  -6   1   15.92    1.43
  -3   6  -2  226.98   11.43
   3  -6   2  228.83   11.11
  -3   6  -2  205.41   11.34
   3  -6   2  207.12    7.70
   3  -6   2  233.64   11.06
   3  -6   2  217.36   10.81
   3  -6   2  202.83    7.40
   3  -6   2  223.72    7.61
   3  -6   2  225.56    7.75
   3  -6   2  222.85    7.65
  -3   6  -3   68.20    5.77
   3  -6   3   71.68    5.62
  -3   6  -3   78.64    6.42
   3  -6   3   72.24    3.36
   3  -6   3   68.49    5.43
   3  -6   3   70.68    5.65
   3  -6   3   67.29    3.09
   3  -6   3   78.21    3.35
   3  -6   3   75.66    3.34
   3  -6   3   74.08    3.28
   3  -6   4  168.96    6.10
   3  -6   4  170.06    6.03
   3  -6   4  159.54    6.19
   3  -6   4  177.20    9.31
   3  -6   4  172.60    9.44
   3  -6   4  154.06    5.87
   3  -6   4  170.78    6.20
   3  -6   4  166.90    9.02
  -3   6  -4  164.85    9.36
  -3   6  -5   33.49    4.29
   3  -6   5   29.92    1.97
   3  -6   5   30.62    3.47
  -3   6  -5   28.32    3.55
   3  -6   5   28.23    3.50
   3  -6   5   36.48    4.17
   3  -6   5   34.35    2.09
   3  -6   5   32.43    1.85
   3  -6   6    9.15    0.93
  -3   6  -6    7.30    2.30
   3  -6   6    7.47    1.82
   3  -6   6    6.23    1.02
   3  -6   6    9.10    1.13
   3  -6   6    9.08    1.15
  -3   6  -7   32.08    3.85
   3  -6   7   26.99    1.76
   3  -6   7   28.60    1.90
  -3   6  -7   25.71    3.76
   3  -6   8    0.45    0.55
   3  -6   8    1.62    0.69
   3  -6   9    6.58    0.96
   3  -6   9    7.93    1.05
   3  -6  10    1.80    0.64
   3  -6  10    1.78    0.70
   3  -6  11    9.59    1.02
   3  -6  12    4.84    0.69
   3  -6  12    4.63    0.69
   3  -5 -16   11.18    0.81
   3  -5 -16   11.37    0.83
   3  -5 -15    9.97    1.03
   3  -5 -15   11.53    0.93
   3  -5 -15   12.35    1.04
   3  -5 -14   71.55    3.30
   3  -5 -14   79.52    3.24
   3  -5 -14   67.56    2.96
   3  -5 -14   87.08    3.32
   3  -5 -14   83.35    3.12
   3  -5 -13   22.13    1.71
   3  -5 -13   27.09    1.71
   3  -5 -13   23.57    1.49
   3  -5 -13   25.08    1.66
   3  -5 -13   23.98    1.52
   3  -5 -12  111.42    4.48
   3  -5 -12  103.72    4.24
   3  -5 -12  111.19    4.38
   3  -5 -12   97.45    4.03
   3  -5 -12  109.74    4.33
   3  -5 -12  104.71    4.11
   3  -5 -11    5.79    1.04
   3  -5 -11    6.49    0.95
   3  -5 -11    4.52    0.77
   3  -5 -11    4.97    0.92
   3  -5 -10  259.03    8.67
  -3   5  10  231.38   11.92
   3  -5 -10  235.37    8.20
   3  -5 -10  237.36    8.20
   3  -5 -10  254.61    8.47
   3  -5  -9    4.34    0.97
   3  -5  -9    5.60    1.03
  -3   5   9    5.97    1.89
   3  -5  -9    3.10    0.75
   3  -5  -9    3.90    0.87
   3  -5  -9    5.79    0.80
   3  -5  -9    5.16    0.87
   3  -5  -9    6.35    1.02
   3  -5  -8   19.45    1.40
   3  -5  -8   15.60    1.19
   3  -5  -8   19.13    1.54
   3  -5  -8   16.18    1.43
  -3   5   8   14.45    2.72
   3  -5  -8   18.13    1.47
   3  -5  -8   15.07    1.20
   3  -5  -8   17.85    1.42
   3  -5  -8   15.09    1.13
  -3   5   7    3.38    1.50
   3  -5  -7    3.97    1.32
   3  -5  -7    3.15    0.68
   3  -5  -7    3.06    0.80
  -3   5   7    1.59    1.39
   3  -5  -7    2.74    0.80
   3  -5  -7    3.85    0.93
   3  -5  -7    3.49    0.79
   3  -5  -7    3.86    0.79
   3  -5  -7    3.69    0.65
   3  -5  -6    4.12    0.69
   3  -5  -6    4.02    0.76
   3  -5  -6    4.39    0.73
   3  -5  -6    3.79    0.79
   3  -5  -6    3.59    0.83
   3  -5  -6    4.04    0.78
   3  -5  -6    3.26    0.77
   3  -5  -6    4.05    0.75
  -3   5   6    3.72    1.58
   3  -5  -6    4.16    0.72
   3  -5  -6    2.88    1.21
   3  -5  -5    6.82    0.92
   3  -5  -5    6.51    0.86
   3  -5  -5    3.88    0.73
   3  -5  -5    5.44    0.92
   3  -5  -5    6.57    0.89
   3  -5  -5    6.92    0.92
   3  -5  -5    5.61    0.91
   3  -5  -5    6.25    0.84
  -3   5   5    3.98    1.50
   3  -5  -5    4.29    0.76
   3  -5  -5    4.08    1.31
  -3   5   4  186.46    9.29
   3  -5  -4  187.39    8.97
   3  -5  -4  169.36    6.16
   3  -5  -4  161.27    5.94
  -3   5   4  179.77    8.54
   3  -5  -4  173.91    6.13
   3  -5  -4  162.55    5.95
   3  -5  -4  176.94    6.14
   3  -5  -4  171.12    5.96
   3  -5  -4  178.51    6.20
   3  -5  -4  169.20    6.13
   3  -5  -4  180.61    6.21
   3  -5  -4  176.49    6.11
  -3   5   3  245.35   11.22
   3  -5  -3  228.20   10.76
   3  -5  -3  244.88    8.02
   3  -5  -3  229.13    7.69
   3  -5  -3  240.01    7.90
   3  -5  -3  237.52    7.90
  -3   5   3  249.14   10.90
   3  -5  -3  241.12    7.95
   3  -5  -3  228.22    7.64
   3  -5  -3  225.97    7.90
   3  -5  -3  226.05    7.94
   3  -5  -3  220.55    7.85
   3  -5  -2  306.58   10.22
  -3   5   2  318.14   13.49
   3  -5  -1  115.61    6.89
  -3   5   1  121.21    7.19
  -3   5   1  128.84    7.29
   3  -5  -1  122.09    4.56
   3  -5  -1  111.13    6.65
   3  -5  -1  116.72    6.67
   3  -5  -1  116.83    4.40
   3  -5  -1  115.36    4.21
   3  -5  -1  110.30    4.42
   3  -5  -1  115.20    4.50
   3  -5  -1  116.28    4.44
   3  -5   0   70.81    5.24
  -3   5   0   84.66    5.88
   3  -5   0   76.73    3.33
   3  -5   0   78.92    5.30
   3  -5   0   78.19    5.27
   3  -5   0   75.21    3.19
   3  -5   0   75.50    3.09
   3  -5   0   77.97    3.34
   3  -5   0   77.14    3.26
  -3   5  -1   12.10    2.36
   3  -5   1   15.82    2.45
  -3   5  -1   14.55    2.65
   3  -5   1   12.97    1.23
   3  -5   1   11.45    2.17
   3  -5   1   14.10    2.18
   3  -5   1   13.20    1.14
   3  -5   1   12.77    1.09
   3  -5   1   15.56    1.24
   3  -5   1   16.88    1.27
  -3   5  -2  136.64    7.93
   3  -5   2  139.45    7.71
  -3   5  -2  154.51    8.74
  -3   5  -2  148.56    7.09
   3  -5   2  146.20    5.38
   3  -5   2  144.15    7.68
   3  -5   2  146.07    5.21
   3  -5   2  143.24    5.18
   3  -5   2  128.36    5.16
   3  -5   2  136.89    5.17
  -3   5  -3   34.09    3.75
   3  -5   3   42.02    3.84
  -3   5  -3   47.00    4.61
  -3   5  -3   28.16    3.12
   3  -5   3   37.05    3.63
   3  -5   3   40.06    2.11
   3  -5   3   41.53    2.13
   3  -5   3   40.17    2.07
   3  -5   4  279.78   12.14
  -3   5  -4  255.39   12.26
  -3   5  -4  295.04   12.19
   3  -5   4  291.09   12.29
   3  -5   4  282.40    9.35
   3  -5   4  262.86    9.16
   3  -5   4  276.61    9.13
   3  -5   5   90.31    3.64
  -3   5  -5  100.22    7.12
  -3   5  -5   95.32    6.29
   3  -5   5   91.99    5.91
  -3   5  -5   85.68    6.04
   3  -5   5   92.65    5.97
   3  -5   5   93.43    6.56
   3  -5   5   96.45    4.00
   3  -5   5   93.49    3.95
  -3   5  -6   11.36    2.68
  -3   5  -6   15.63    2.75
   3  -5   6   17.96    2.93
   3  -5   6   17.95    2.53
  -3   5  -6   15.25    2.44
   3  -5   6   20.05    1.31
   3  -5   6   20.13    1.54
   3  -5   7   40.40    4.38
  -3   5  -7   38.59    4.16
  -3   5  -7   33.67    4.27
   3  -5   7   43.45    2.38
   3  -5   8   10.40    2.60
  -3   5  -8   11.05    2.35
  -3   5  -8    9.41    2.38
   3  -5   8   10.92    1.24
   3  -5   8   11.93    1.27
  -3   5  -8    6.84    2.00
   3  -5   9   79.38    3.46
   3  -5   9   81.30    3.53
  -3   5  -9   70.96    3.19
   3  -5   9   77.14    6.16
  -3   5  -9   79.18    6.10
   3  -5  10   61.34    2.91
   3  -5  10   67.36    3.06
   3  -5  11    6.67    0.99
   3  -5  12   12.01    1.07
   3  -5  12   11.54    1.11
   3  -5  13    0.53    0.50
  -3   5 -14    9.53    0.80
   3  -4 -17    2.25    0.40
   3  -4 -17    1.39    0.42
   3  -4 -17    2.13    0.48
   3  -4 -16    2.37    0.57
   3  -4 -16    2.72    0.64
   3  -4 -16    1.71    0.60
   3  -4 -15   17.75    1.49
   3  -4 -15   20.55    1.39
   3  -4 -15   22.40    1.47
   3  -4 -15   20.88    1.40
   3  -4 -14   43.21    2.49
   3  -4 -14   46.51    2.34
   3  -4 -14   43.80    2.23
   3  -4 -14   46.20    2.33
   3  -4 -14   48.51    2.40
   3  -4 -13    0.12    0.76
   3  -4 -13   -0.16    0.58
   3  -4 -13    0.24    0.59
   3  -4 -13    0.27    0.70
   3  -4 -13    0.74    0.78
   3  -4 -13    0.85    0.75
   3  -4 -12    7.04    0.94
   3  -4 -12    9.66    1.22
   3  -4 -12    9.68    1.20
   3  -4 -12    9.22    1.17
   3  -4 -12    8.75    1.14
   3  -4 -12    8.21    1.02
   3  -4 -11    2.05    0.86
   3  -4 -11    2.26    0.70
   3  -4 -11    1.57    0.81
  -3   4  11    2.97    1.53
   3  -4 -11    2.54    0.82
   3  -4 -11    2.41    0.81
   3  -4 -11    2.71    0.72
   3  -4 -11    3.71    0.90
   3  -4 -11    2.18    0.74
   3  -4 -10  198.76    7.08
   3  -4 -10  216.31    7.56
  -3   4  10  203.35   10.46
   3  -4 -10  218.50    7.35
   3  -4 -10  205.58    7.22
   3  -4 -10  209.04    7.35
   3  -4 -10  212.43    7.57
   3  -4 -10  217.28    7.52
   3  -4  -9   50.47    2.57
  -3   4   9   50.93    4.61
  -3   4   9   55.78    4.56
   3  -4  -9   45.51    2.37
   3  -4  -9   48.46    2.33
   3  -4  -9   51.56    2.45
   3  -4  -8   47.19    2.29
   3  -4  -8   48.63    2.39
   3  -4  -8   56.09    2.63
  -3   4   8   50.48    4.37
   3  -4  -8   52.08    2.59
   3  -4  -8   50.13    2.39
   3  -4  -8   58.19    2.61
   3  -4  -8   53.62    2.44
   3  -4  -8   59.88    4.06
   3  -4  -7   50.80    2.26
   3  -4  -7   49.43    2.38
   3  -4  -7   43.01    2.08
   3  -4  -7   47.17    2.37
   3  -4  -7   49.17    2.35
   3  -4  -7   47.94    2.19
   3  -4  -7   49.29    2.34
   3  -4  -7   46.46    2.27
   3  -4  -7   44.33    3.59
  -3   4   7   44.54    3.87
   3  -4  -6   11.15    1.09
   3  -4  -6   11.72    1.10
   3  -4  -6   17.67    1.14
   3  -4  -6   16.83    1.17
   3  -4  -6   12.95    1.15
   3  -4  -6   13.40    1.19
   3  -4  -6   14.20    1.14
   3  -4  -6   14.24    1.14
   3  -4  -6   14.57    1.14
   3  -4  -6   14.15    1.18
   3  -4  -6   16.11    2.14
  -3   4   6   16.58    2.35
   3  -4  -5  147.99    7.16
  -3   4   5  143.48    7.46
   3  -4  -5  136.42    4.92
   3  -4  -5  131.18    4.89
   3  -4  -5  137.97    4.98
   3  -4  -5  139.80    4.96
  -3   4   5  140.68    6.73
   3  -4  -5  138.87    4.95
   3  -4  -5  131.91    4.92
   3  -4  -5  136.76    4.86
   3  -4  -4   80.48    5.06
  -3   4   4   86.35    5.41
  -3   4   4   76.98    4.94
   3  -4  -4   79.14    3.25
   3  -4  -4   82.66    3.21
   3  -4  -3    0.70    0.47
  -3   4   3    1.03    0.91
   3  -4  -3    1.10    0.94
  -3   4   3    0.31    0.83
   3  -4  -3    1.55    0.48
  -3   4   2   34.40    3.33
  -3   4   2   39.83    3.52
  -3   4   1    0.52    0.94
  -3   4   1    0.28    0.69
   3  -4  -1    0.15    0.75
   3  -4  -1   -0.03    0.33
   3  -4  -1   -0.16    0.82
   3  -4  -1    0.39    0.52
  -3   4   1    0.17    0.88
   3  -4  -1   -0.04    0.44
  -3   4   0   19.75    2.07
  -3   4   0   18.55    2.59
   3  -4   0   19.11    2.30
   3  -4   0   15.97    2.27
   3  -4   0   17.82    1.12
   3  -4   0   16.18    1.24
   3  -4   0   18.90    1.26
  -3   4  -1   58.73    4.56
  -3   4  -1   48.64    3.50
   3  -4   1   49.92    3.73
  -3   4  -1   50.25    4.07
   3  -4   1   52.17    3.91
   3  -4   1   49.69    2.17
   3  -4   1   45.66    2.25
   3  -4   1   47.60    2.22
  -3   4  -2   44.55    4.10
  -3   4  -2   39.03    3.30
  -3   4  -2   40.01    3.71
   3  -4   2   42.21    3.51
   3  -4   2   41.05    3.36
   3  -4   2   42.48    3.59
   3  -4   2   39.51    1.96
   3  -4   2   40.77    1.98
   3  -4   2   40.33    2.03
  -3   4  -3    3.23    1.34
   3  -4   3    2.48    1.28
   3  -4   3    2.69    1.13
   3  -4   3    3.24    0.63
   3  -4   3    2.49    0.61
  -3   4  -3    2.85    1.25
   3  -4   3    3.84    1.25
   3  -4   3    2.21    0.59
  -3   4  -4  136.82    8.03
  -3   4  -4  124.52    7.00
   3  -4   4  124.84    6.65
  -3   4  -4  117.61    6.89
   3  -4   4  130.36    6.64
   3  -4   4  128.97    7.23
   3  -4   4  132.62    4.76
   3  -4   4  124.08    4.52
   3  -4   4  119.05    4.51
  -3   4  -5    0.24    1.21
  -3   4  -5    0.80    1.04
  -3   4  -5    0.70    0.91
   3  -4   5    0.62    0.76
   3  -4   5    1.43    1.03
   3  -4   5    0.30    0.74
   3  -4   5    0.57    0.46
   3  -4   5    0.05    0.53
   3  -4   5    0.05    0.56
  -3   4  -6    1.33    1.33
  -3   4  -6    1.24    1.29
   3  -4   6   -0.22    1.23
   3  -4   6    1.19    0.81
  -3   4  -6    0.17    0.86
   3  -4   6    0.66    0.65
   3  -4   7   12.13    2.53
  -3   4  -7   14.04    2.37
  -3   4  -7   13.31    2.60
  -3   4  -7   11.62    1.08
   3  -4   7   12.06    1.20
  -3   4  -7   13.79    2.69
   3  -4   8   53.12    4.92
  -3   4  -8   58.96    4.90
  -3   4  -8   51.34    5.03
   3  -4   8   54.90    2.67
   3  -4   8   53.42    2.69
  -3   4  -8   47.21    2.42
   3  -4   9    0.99    1.28
  -3   4  -9    0.46    1.13
  -3   4  -9    1.32    1.44
   3  -4   9    0.70    0.67
   3  -4   9    0.63    0.79
  -3   4  -9   -0.69    1.09
   3  -4  10   34.82    4.22
  -3   4 -10   36.69    4.04
   3  -4  10   40.22    4.35
  -3   4 -10   33.54    3.91
   3  -4  10   43.42    2.35
  -3   4 -10   37.84    2.05
  -3   4 -10   42.69    4.59
   3  -4  11   67.79    3.14
   3  -4  12    0.21    0.61
   3  -4  12    0.14    0.61
   3  -4  13    1.95    0.63
   3  -4  13    2.31    0.60
   3  -4  14    3.20    0.58
  -3   4 -14    2.34    0.59
   3  -3 -17    6.13    0.61
   3  -3 -17    7.35    0.74
   3  -3 -16   -0.13    0.52
   3  -3 -16    0.20    0.48
   3  -3 -16    0.22    0.57
   3  -3 -15   49.00    2.62
   3  -3 -15   48.40    2.34
   3  -3 -15   47.77    2.34
   3  -3 -15   52.28    2.48
   3  -3 -15   46.39    2.40
   3  -3 -14    5.12    1.07
   3  -3 -14    7.39    1.01
   3  -3 -14    7.98    1.05
   3  -3 -14    4.17    0.92
   3  -3 -14    5.29    0.97
   3  -3 -13  183.24    6.70
   3  -3 -13  172.51    6.27
   3  -3 -13  159.33    6.24
   3  -3 -13  171.71    6.35
   3  -3 -13  185.26    6.45
   3  -3 -13  172.53    6.37
   3  -3 -12  140.81    5.40
   3  -3 -12  154.76    5.75
   3  -3 -12  142.33    5.51
   3  -3 -12  151.16    5.57
   3  -3 -12  153.31    5.60
   3  -3 -11    0.62    0.72
   3  -3 -11   -0.59    0.76
   3  -3 -11    0.53    0.69
   3  -3 -11   -0.55    0.77
   3  -3 -11    0.21    0.74
   3  -3 -11    0.30    0.61
   3  -3 -11    0.27    0.66
   3  -3 -10   83.06    3.47
  -3   3  10   78.98    5.59
   3  -3 -10   84.38    3.55
   3  -3 -10   85.18    3.59
   3  -3 -10   83.76    3.63
   3  -3 -10   78.09    3.29
   3  -3 -10   80.64    3.47
   3  -3 -10   88.80    3.66
   3  -3 -10   84.32    3.47
   3  -3  -9   30.42    1.79
  -3   3   9   35.42    3.59
   3  -3  -9   27.05    1.76
   3  -3  -9   32.21    1.79
   3  -3  -9   32.39    1.76
   3  -3  -9   35.03    1.86
   3  -3  -9   36.96    1.99
   3  -3  -9   35.34    1.97
   3  -3  -8  306.93   10.20
   3  -3  -8  324.17   10.42
  -3   3   8  317.26   12.66
   3  -3  -8  314.95   10.39
   3  -3  -8  322.49   10.41
   3  -3  -8  315.29   10.22
   3  -3  -8  318.01   10.29
   3  -3  -8  327.68   10.40
   3  -3  -8  307.03   10.18
   3  -3  -8  359.93   12.32
  -3   3   8  317.10   12.44
   3  -3  -7  209.02    6.83
   3  -3  -7  199.94    6.79
   3  -3  -7  204.54    6.79
   3  -3  -7  201.50    6.75
   3  -3  -7  183.62    6.45
   3  -3  -7  195.71    8.44
  -3   3   7  200.14    8.93
   3  -3  -6  150.79    5.16
   3  -3  -6  157.41    7.15
   3  -3  -5   15.87    1.04
   3  -3  -5   16.08    2.05
  -3   3   4   15.96    1.69
   3  -3  -4   19.46    1.16
  -3   3   4   17.21    2.09
   3  -3  -4   21.67    2.39
   3  -3  -4   16.83    2.11
  -3   3   3    2.54    0.94
   3  -3  -3    6.28    1.34
   3  -3  -3    6.14    1.42
   3  -3  -3    4.26    0.61
  -3   3   3    2.34    1.06
   3  -3  -2  389.66   12.48
  -3   3   2  375.21   13.46
   3  -3  -1  566.14   18.70
   3  -3  -1  534.18   17.27
   3  -3  -1  583.51   18.90
   3  -3  -1  589.86   19.00
   3  -3  -1  499.16   16.35
   3  -3  -1  529.88   16.30
  -3   3   1  543.00   18.14
   3  -3   0   18.36    2.15
   3  -3   0   20.34    1.16
   3  -3   0   21.51    1.27
   3  -3   0   21.79    1.22
   3  -3   0   21.10    2.23
   3  -3   0   23.44    2.35
   3  -3   1  538.21   16.73
   3  -3   1  561.54   19.17
   3  -3   1  598.85   19.47
  -3   3  -1  566.16   19.08
  -3   3  -1  628.23   20.49
   3  -3   1  583.37   18.93
   3  -3   1  564.58   19.20
   3  -3   1  523.65   16.67
   3  -3   1  538.54   16.73
   3  -3   2  267.89    8.81
   3  -3   2  287.28   11.09
  -3   3  -2  305.54   11.50
   3  -3   2  285.50   11.26
   3  -3   2  277.01   10.69
   3  -3   2  270.54    8.88
   3  -3   2  280.52    8.91
   3  -3   3   42.69    3.36
  -3   3  -3   49.89    3.81
   3  -3   3   48.13    3.70
   3  -3   3   47.39    3.24
   3  -3   3   48.23    2.16
   3  -3   3   45.26    2.02
   3  -3   4   61.14    4.14
   3  -3   4   76.42    5.20
  -3   3  -4   77.55    5.39
  -3   3  -4   75.33    4.97
   3  -3   4   72.80    4.74
   3  -3   4   62.65    3.90
   3  -3   4   63.35    2.61
   3  -3   4   65.57    2.77
   3  -3   4   67.62    2.83
   3  -3   5    8.48    1.98
  -3   3  -5    7.27    1.98
   3  -3   5    7.80    1.80
   3  -3   5    7.85    1.37
  -3   3  -5    6.85    1.81
  -3   3  -5    5.40    1.40
   3  -3   5    7.45    1.48
   3  -3   5    8.30    0.91
   3  -3   6  121.74    7.60
  -3   3  -6  132.11    7.72
  -3   3  -6  128.80    7.49
   3  -3   6  137.41    7.38
  -3   3  -6  120.53    6.78
  -3   3  -6  104.30    6.13
   3  -3   6  135.10    4.80
  -3   3  -6  123.73    4.54
  -3   3  -7   15.68    2.78
  -3   3  -7   16.26    2.43
   3  -3   7   13.03    2.36
   3  -3   7   14.07    1.25
  -3   3  -7   13.20    1.13
   3  -3   7   15.59    1.32
   3  -3   7   14.06    2.77
  -3   3  -7   14.47    2.58
   3  -3   8  160.50    8.83
  -3   3  -8  158.03    8.49
   3  -3   8  157.26    5.87
   3  -3   8  169.18    5.98
  -3   3  -8  153.48    9.06
  -3   3  -8  144.34    8.54
   3  -3   9  545.77   21.20
   3  -3   9  525.26   20.45
  -3   3  -9  524.73   20.26
   3  -3   9  549.19   16.85
  -3   3  -9  519.04   16.51
  -3   3  -9  465.19   19.68
  -3   3  -9  559.19   21.58
   3  -3  10   16.47    2.72
   3  -3  10   11.91    2.62
  -3   3 -10   11.14    2.36
  -3   3 -10   13.12    2.49
   3  -3  10   15.75    1.42
  -3   3 -10   14.05    1.26
   3  -3  11  172.45    6.00
   3  -3  11  161.76    6.09
  -3   3 -11  157.20    5.83
   3  -3  12   96.09    3.73
  -3   3 -12   90.15    3.67
   3  -3  13    8.30    0.96
   3  -3  13    8.89    0.89
  -3   3 -13    9.11    1.08
  -3   3 -14   19.93    1.36
   3  -3  14   19.59    1.24
  -3   3 -15   44.90    1.99
   3  -2 -18    9.41    0.80
   3  -2 -18    9.41    0.75
   3  -2 -17    7.85    0.89
   3  -2 -17    5.72    0.76
   3  -2 -17    7.50    0.85
   3  -2 -16   -0.09    0.69
   3  -2 -16    0.53    0.61
   3  -2 -16   -0.51    0.67
   3  -2 -16    0.24    0.49
   3  -2 -15   36.40    2.07
   3  -2 -15   34.61    2.05
   3  -2 -15   37.24    2.09
   3  -2 -15   32.31    1.81
   3  -2 -15   36.99    1.98
   3  -2 -14   57.49    2.81
   3  -2 -14   54.69    2.96
   3  -2 -14   58.25    2.81
   3  -2 -14   54.17    2.67
   3  -2 -14   54.01    2.58
   3  -2 -13    7.84    1.13
   3  -2 -13    7.66    1.25
   3  -2 -13    7.57    1.15
   3  -2 -13    8.61    1.14
   3  -2 -13    8.71    1.11
   3  -2 -12  105.95    4.25
   3  -2 -12  101.44    4.17
   3  -2 -12   97.00    3.99
   3  -2 -12   99.23    4.13
   3  -2 -12   97.31    4.09
   3  -2 -11   84.05    3.58
   3  -2 -11   84.11    3.50
   3  -2 -11   87.16    3.64
   3  -2 -11   87.14    3.58
   3  -2 -11   89.50    3.62
   3  -2 -11   80.30    3.58
   3  -2 -11   90.17    3.68
   3  -2 -10  110.30    4.18
   3  -2 -10  102.84    3.87
   3  -2 -10  103.68    4.14
   3  -2 -10  104.12    4.22
   3  -2 -10  104.90    4.12
   3  -2 -10   99.36    4.02
   3  -2 -10   97.53    4.00
   3  -2 -10  107.33    4.18
   3  -2 -10  103.27    4.13
   3  -2 -10  111.77    4.22
   3  -2 -10   97.38    3.83
   3  -2  -9    7.69    0.99
   3  -2  -9    5.64    0.89
   3  -2  -9    5.51    0.89
  -3   2   9    8.59    1.58
   3  -2  -9    5.73    0.77
   3  -2  -9    5.86    0.90
   3  -2  -9    4.96    0.83
   3  -2  -9    7.93    0.87
   3  -2  -9    7.25    0.95
   3  -2  -9    6.07    0.87
   3  -2  -9    7.55    0.91
   3  -2  -8 1135.05   34.08
   3  -2  -8 1127.20   34.06
   3  -2  -8 1140.61   34.09
   3  -2  -8 1116.58   34.02
   3  -2  -8 1099.24   35.59
  -3   2   8 1199.90   36.36
   3  -2  -7    2.66    1.02
   3  -2  -7    2.71    0.93
   3  -2  -7    2.94    0.48
   3  -2  -6  292.85   11.32
   3  -2  -6  291.05    9.28
   3  -2  -5   -0.11    0.69
   3  -2  -5    0.35    0.72
   3  -2  -5   -0.23    0.39
   3  -2  -4   17.36    1.98
   3  -2  -4   18.05    2.01
   3  -2  -3   35.46    1.79
   3  -2  -3   38.35    2.91
   3  -2  -3   42.80    3.01
  -3   2   2   26.29    2.39
   3  -2  -2   36.81    2.02
   3  -2  -1  131.65    5.27
   3  -2  -1  123.84    5.84
  -3   2   1  116.55    5.80
   3  -2  -1  135.94    6.08
   3  -2  -1  128.29    5.97
   3  -2   0   39.29    2.58
   3  -2   0   37.96    2.81
  -3   2   0   40.46    3.06
   3  -2   0   39.88    2.92
   3  -2   0   43.29    3.02
   3  -2   1    9.24    1.49
   3  -2   1    8.92    1.43
   3  -2   1    9.95    1.53
   3  -2   1    9.16    1.42
  -3   2  -1    9.11    1.69
  -3   2  -2   15.35    2.14
   3  -2   2   18.96    2.23
   3  -2   2   20.28    2.13
   3  -2   2   17.14    1.98
   3  -2   2   17.70    1.11
   3  -2   2   18.10    1.09
   3  -2   2   20.79    2.11
   3  -2   2   18.31    1.99
   3  -2   3    2.34    0.98
   3  -2   3    1.40    0.95
  -3   2  -3    2.17    1.28
   3  -2   3    1.70    1.08
   3  -2   3    2.20    1.15
   3  -2   3    2.37    0.50
   3  -2   3    2.17    0.54
   3  -2   4   30.48    2.71
   3  -2   4   26.54    2.49
  -3   2  -4   27.92    3.00
   3  -2   4   27.46    2.97
   3  -2   4   30.59    2.76
   3  -2   4   26.83    1.37
   3  -2   4   29.18    1.53
   3  -2   4   27.43    1.52
   3  -2   5   10.68    2.08
  -3   2  -5   12.83    2.25
  -3   2  -5   15.08    1.95
   3  -2   5   12.61    1.97
  -3   2  -5   12.22    2.20
   3  -2   5   10.74    1.68
   3  -2   5   12.61    1.03
   3  -2   6  256.54   11.62
  -3   2  -6  235.73   10.96
  -3   2  -6  232.02   11.02
   3  -2   6  234.17    7.99
   3  -2   6  237.46    8.01
   3  -2   6  261.90   10.67
  -3   2  -6  239.71   10.25
   3  -2   7  246.35   11.73
  -3   2  -7  216.39   10.54
   3  -2   7  219.87    7.71
   3  -2   7  229.73   10.80
   3  -2   7  233.82   10.35
  -3   2  -7  232.80   10.18
   3  -2   8   25.43    3.68
   3  -2   8   32.26    1.92
  -3   2  -8   32.45    1.77
   3  -2   8   32.51    3.79
   3  -2   8   32.75    3.40
  -3   2  -8   35.14    3.48
   3  -2   9  141.31    9.22
  -3   2  -9  153.79    9.08
   3  -2   9  159.15    5.69
   3  -2   9  157.93    5.80
  -3   2  -9  150.69    5.53
   3  -2   9  152.08    8.85
  -3   2  -9  148.49    7.99
   3  -2   9  145.19    8.16
  -3   2  -9  146.88    8.17
  -3   2 -10    5.32    1.98
   3  -2  10    3.27    1.79
   3  -2  10    4.26    0.94
  -3   2 -10    3.11    0.78
   3  -2  10    3.45    0.88
   3  -2  10    3.65    1.82
   3  -2  11   44.09    4.62
   3  -2  11   47.70    2.36
  -3   2 -11   44.90    2.35
  -3   2 -11   39.73    4.56
  -3   2 -12    0.64    0.74
  -3   2 -12    0.79    0.65
   3  -2  12    0.90    0.63
   3  -2  12    1.00    0.71
  -3   2 -13   99.04    3.82
   3  -2  13   89.14    3.53
  -3   2 -14    3.34    0.74
   3  -2  14    4.01    0.67
  -3   2 -15   22.12    1.33
  -3   2 -16    0.64    0.32
   3  -1 -19    2.04    0.37
   3  -1 -18    5.54    0.68
   3  -1 -18    4.41    0.66
   3  -1 -17    5.10    0.82
   3  -1 -17    3.65    0.78
   3  -1 -16    3.45    0.80
   3  -1 -16    5.06    0.93
   3  -1 -16    5.28    0.93
   3  -1 -16    4.61    0.88
   3  -1 -15   48.09    2.53
   3  -1 -15   47.15    2.47
   3  -1 -15   45.65    2.49
   3  -1 -15   50.36    2.48
   3  -1 -15   47.47    2.29
   3  -1 -14   70.18    3.24
   3  -1 -14   65.60    3.07
   3  -1 -14   63.28    2.96
   3  -1 -14   68.98    3.17
   3  -1 -14   71.21    3.22
   3  -1 -14   66.23    2.97
  -3   1  13   98.43    7.55
   3  -1 -13  102.93    4.09
   3  -1 -13  104.98    4.22
   3  -1 -13   98.53    4.16
   3  -1 -13  102.11    4.22
   3  -1 -13   92.73    3.90
   3  -1 -13   99.91    4.24
   3  -1 -12   21.51    1.60
   3  -1 -12   23.15    1.73
   3  -1 -12   22.27    1.49
   3  -1 -12   26.34    1.79
   3  -1 -12   25.42    1.73
   3  -1 -12   26.34    1.79
   3  -1 -12   24.32    1.55
   3  -1 -11   55.29    2.69
   3  -1 -11   56.45    2.62
   3  -1 -11   49.57    2.39
   3  -1 -11   51.00    2.41
   3  -1 -11   53.37    2.57
   3  -1 -11   54.63    2.68
   3  -1 -11   54.75    2.75
   3  -1 -11   53.35    2.63
   3  -1 -11   57.09    2.68
   3  -1 -11   46.37    2.32
   3  -1 -10   83.74    3.62
   3  -1 -10   90.06    3.63
   3  -1 -10   84.36    3.47
   3  -1 -10   92.53    3.46
   3  -1 -10   94.72    3.74
   3  -1 -10   92.87    3.78
   3  -1 -10   85.16    3.46
   3  -1 -10   85.30    3.57
   3  -1 -10   93.46    3.70
   3  -1 -10   85.80    3.36
   3  -1  -9    1.10    0.59
   3  -1  -9    1.63    0.69
   3  -1  -9    1.26    0.66
   3  -1  -9    1.58    0.46
   3  -1  -9    1.13    0.54
   3  -1  -9    1.35    0.59
   3  -1  -9    0.77    0.51
   3  -1  -9    1.51    0.73
   3  -1  -9    0.83    0.53
   3  -1  -8  195.29    6.37
  -3   1   8  205.99    8.02
   3  -1  -8  187.78    7.94
   3  -1  -7   65.71    3.84
  -3   1   6   14.16    1.40
   3  -1  -6   18.27    1.88
   3  -1  -5    2.35    0.89
   3  -1  -5    2.23    0.95
  -3   1   4    1.13    0.60
   3  -1  -4    1.81    0.82
   3  -1  -4    2.01    1.00
   3  -1  -3   19.78    1.47
   3  -1  -3   23.77    2.10
   3  -1  -3   24.59    2.17
   3  -1  -2    9.18    1.16
  -3   1   2    6.49    0.68
   3  -1  -1  113.59    5.20
   3  -1  -1  101.55    5.06
   3  -1  -1  103.41    4.67
  -3   1   1  103.15    5.27
   3  -1   0  265.41    9.78
   3  -1   0  247.58    9.74
   3  -1   0  256.07    9.41
   3  -1   0  257.36    9.47
  -3   1   0  247.18    9.96
   3  -1   1  311.65   11.68
   3  -1   1  338.76   11.62
  -3   1  -1  334.16   12.33
   3  -1   1  337.72   11.91
   3  -1   1  305.64   11.79
   3  -1   1  317.85   11.63
   3  -1   2    4.35    1.06
   3  -1   2    2.98    1.11
  -3   1  -2    3.33    1.28
   3  -1   2    2.76    0.93
   3  -1   2    3.24    1.07
   3  -1   2    2.49    1.07
   3  -1   3   16.04    2.17
   3  -1   3   18.38    2.26
   3  -1   3   15.00    2.05
   3  -1   3   19.84    1.93
  -3   1  -3   15.64    1.66
  -3   1  -3   17.23    2.29
   3  -1   3   17.07    1.91
   3  -1   3   15.20    1.88
   3  -1   3   16.38    1.06
   3  -1   4   64.45    3.85
   3  -1   4   74.63    4.78
   3  -1   4   65.26    3.86
  -3   1  -4   61.08    3.67
   3  -1   5   21.13    2.80
   3  -1   5   18.80    2.04
   3  -1   5   18.69    1.26
   3  -1   5   20.22    1.30
   3  -1   5   18.73    2.11
  -3   1  -5   16.13    1.98
   3  -1   6   64.71    5.04
  -3   1  -6   57.74    4.60
   3  -1   6   59.54    4.76
  -3   1  -6   47.79    3.12
   3  -1   6   55.27    2.46
   3  -1   6   55.09    2.50
   3  -1   6   54.73    4.34
   3  -1   6   59.01    3.90
  -3   1  -6   50.63    3.74
  -3   1  -7   95.33    6.05
   3  -1   7  106.86    6.89
  -3   1  -7  110.42    6.80
   3  -1   7  101.95    4.01
   3  -1   7  108.46    4.14
   3  -1   7  102.79    6.49
   3  -1   7  101.54    5.71
  -3   1  -7   98.68    5.80
  -3   1  -8   10.49    2.31
   3  -1   8    8.30    2.23
  -3   1  -8    6.05    1.59
   3  -1   8   10.46    2.39
   3  -1   8    7.41    0.94
   3  -1   8    7.97    1.03
  -3   1  -8    6.91    0.86
   3  -1   8    4.71    1.42
   3  -1   8    7.80    2.03
   3  -1   9   76.12    6.60
  -3   1  -9   67.25    5.76
   3  -1   9   78.35    3.33
  -3   1  -9   77.98    3.32
  -3   1 -10    1.27    1.52
  -3   1 -10    0.36    0.76
   3  -1  10    0.72    1.22
  -3   1 -10    0.55    0.68
   3  -1  10    0.42    0.69
   3  -1  10    0.59    0.73
   3  -1  10    1.54    1.55
  -3   1 -11   56.31    2.90
   3  -1  11   54.33    5.01
   3  -1  11   56.02    2.59
   3  -1  11   59.20    2.79
  -3   1 -11   52.72    2.66
   3  -1  11   46.83    5.32
  -3   1 -11   53.83    5.14
  -3   1 -12   30.70    2.02
   3  -1  12   31.10    1.86
  -3   1 -12   26.38    1.77
  -3   1 -13  128.70    4.89
   3  -1  13  120.54    4.58
  -3   1 -14   24.24    1.55
   3  -1  14   22.25    1.35
  -3   1 -15   -0.14    0.45
   3   0 -19   32.51    1.37
   3   0 -18   11.32    0.88
   3   0 -18   12.36    0.95
   3   0 -17    8.39    0.94
   3   0 -17    7.83    0.93
   3   0 -17    7.74    0.94
   3   0 -16    2.90    0.83
   3   0 -16    2.26    0.91
   3   0 -16    2.91    0.81
   3   0 -16   -0.07    0.34
   3   0 -15    1.70    0.86
   3   0 -15    3.30    1.08
   3   0 -15    2.46    0.83
   3   0 -15    2.87    0.82
   3   0 -15    2.94    0.70
  -3   0  14   17.36    3.19
   3   0 -14   19.82    1.67
   3   0 -14   17.81    1.32
   3   0 -14   21.65    1.66
   3   0 -14   20.46    1.64
   3   0 -14   18.89    1.56
   3   0 -14   17.86    1.39
  -3   0  13    0.58    1.33
   3   0 -13   -0.63    0.97
   3   0 -13   -0.05    0.57
   3   0 -13    1.01    0.64
   3   0 -13    0.47    0.76
   3   0 -13    0.49    0.63
   3   0 -13    0.17    0.75
   3   0 -13   -0.06    0.71
   3   0 -13   -0.05    0.55
   3   0 -12   19.59    1.50
   3   0 -12   21.75    1.76
   3   0 -12   25.64    1.64
   3   0 -12   24.35    1.75
   3   0 -12   25.28    1.75
   3   0 -12   22.32    1.57
   3   0 -12   24.04    1.72
   3   0 -12   22.96    1.53
  -3   0  11   53.80    5.01
   3   0 -11   57.04    2.83
   3   0 -11   56.31    2.65
   3   0 -11   60.09    2.64
   3   0 -11   56.58    2.89
   3   0 -11   55.77    2.76
   3   0 -11   58.19    2.76
   3   0 -11   57.06    2.66
   3   0 -11   57.12    2.73
   3   0 -11   53.87    2.50
  -3   0  10   13.33    2.40
   3   0 -10   12.10    1.13
   3   0 -10   14.73    1.39
   3   0 -10   18.73    1.25
   3   0 -10   17.50    1.37
   3   0 -10   14.08    1.20
   3   0 -10   15.40    1.36
   3   0 -10   16.64    1.32
   3   0 -10   14.96    1.25
   3   0 -10   15.37    1.30
   3   0 -10   13.79    1.08
   3   0  -9   71.85    3.08
   3   0  -9   78.30    3.27
   3   0  -9   78.73    3.23
   3   0  -9   79.56    3.27
   3   0  -9   75.55    3.16
   3   0  -9   76.27    3.19
   3   0  -9   71.62    3.08
  -3   0   9   70.02    5.23
   3   0  -9   79.25    3.03
   3   0  -8    1.68    0.48
  -3   0   8    0.17    1.01
   3   0  -8    1.49    0.73
  -3   0   8    1.29    0.84
  -3   0   7    0.43    0.87
   3   0  -7    0.51    0.74
  -3   0   7    0.20    0.76
  -3   0   6  302.74   11.87
  -3   0   6  314.05   11.61
   3   0  -6  320.90   11.62
  -3   0   5  363.95   12.66
  -3   0   5  332.43   12.46
   3   0  -5  345.60   12.50
  -3   0   4  130.71    5.80
   3   0  -4  153.78    6.38
   3   0  -3   24.18    1.83
   3   0  -3   23.96    2.11
  -3   0   2   78.20    3.50
   3   0  -2   92.12    4.14
   3   0  -1  193.31    7.72
   3   0  -1  191.55    7.96
  -3   0   1  203.80    6.79
   3   0   0   14.94    1.70
  -3   0   0   12.27    0.83
  -3   0   0    7.46    1.54
   3   0   0   14.40    1.65
   3   0   0    5.74    1.00
   3   0   0    8.43    1.42
   3   0   1  179.39    7.21
   3   0   1  168.35    6.77
   3   0   1  164.40    7.27
   3   0   1  171.68    7.22
  -3   0  -1  166.03    5.84
   3   0   2  107.49    5.25
   3   0   2  108.29    5.65
  -3   0  -2  108.79    4.30
   3   0   2  112.05    4.69
  -3   0  -2  104.02    5.16
   3   0   2  116.86    5.30
   3   0   2  101.98    3.74
   3   0   3   74.61    4.53
   3   0   3   74.17    4.73
   3   0   3   78.77    3.77
  -3   0  -3   72.23    3.57
  -3   0  -3   79.81    4.82
  -3   0  -3   72.17    4.15
   3   0   3   88.20    4.43
   3   0   3   76.19    2.92
   3   0   4   51.07    3.89
   3   0   4   45.24    3.82
   3   0   4   49.33    3.62
   3   0   4   46.73    2.83
  -3   0  -4   42.77    2.80
  -3   0  -4   46.04    3.71
   3   0   4   46.51    3.14
  -3   0  -4   46.34    3.11
   3   0   4   44.83    2.04
  -3   0  -4   44.52    2.04
   3   0   5    8.19    1.89
   3   0   5    6.03    1.12
  -3   0  -5    5.79    0.79
   3   0   5    5.70    1.55
  -3   0  -5    7.17    1.74
   3   0   5    4.61    1.16
  -3   0  -5    5.31    1.18
   3   0   5    5.91    0.78
   3   0   5    5.74    0.81
   3   0   6  106.49    6.68
  -3   0  -6   99.46    6.16
   3   0   6  104.45    6.11
  -3   0  -6   93.88    4.74
   3   0   6  101.25    3.88
   3   0   6  100.19    3.81
  -3   0  -6   99.98    3.89
  -3   0  -7   18.40    2.74
  -3   0  -7   19.84    1.42
   3   0   7   15.69    2.56
   3   0   7   19.10    1.34
   3   0   7   19.19    1.39
  -3   0  -7   18.40    1.30
   3   0   7   17.00    2.92
   3   0   7   16.65    2.85
  -3   0  -8  115.98    4.50
   3   0   8  110.01    6.94
   3   0   8  112.55    4.27
   3   0   8  111.03    4.36
  -3   0  -8  106.85    4.23
   3   0   8  120.72    7.92
   3   0   8  104.10    7.40
  -3   0  -8  109.43    6.98
  -3   0  -9   25.13    1.77
   3   0   9   24.53    3.33
   3   0   9   26.00    1.71
   3   0   9   26.17    1.63
  -3   0  -9   22.32    1.61
   3   0   9   25.80    3.79
  -3   0  -9   21.11    3.15
   3   0   9   20.51    3.37
   3   0  10  124.05    7.82
  -3   0 -10  131.99    5.15
   3   0  10  130.05    4.78
   3   0  10  131.18    4.96
  -3   0 -10  122.78    4.87
   3   0  10  119.46    8.68
   3   0  10  108.38    8.06
  -3   0 -10  115.58    7.68
  -3   0 -11   48.20    2.59
   3   0  11   40.13    4.23
   3   0  11   43.81    2.34
   3   0  11   44.91    5.07
   3   0  11   37.69    4.52
  -3   0 -11   33.01    3.91
   3   0  12    2.12    0.76
  -3   0 -12    2.75    0.87
   3   0  13   78.80    3.28
  -3   0 -13   87.59    3.63
  -3   0 -14    0.26    0.58
  -3   0 -15   27.87    1.49
  -3   0 -15   29.78    1.54
   3   1 -19    4.31    0.45
   3   1 -18   24.64    1.22
   3   1 -18   26.00    1.36
   3   1 -18   28.58    1.41
   3   1 -17   15.47    1.13
   3   1 -17   19.00    1.34
   3   1 -17   17.60    1.28
   3   1 -16   35.40    1.79
   3   1 -16   37.45    1.77
   3   1 -16   40.93    1.70
   3   1 -15   55.47    2.77
   3   1 -15   50.23    2.53
   3   1 -15   50.53    2.36
   3   1 -15   55.33    2.69
   3   1 -15   52.70    2.58
   3   1 -15   48.25    2.39
   3   1 -14   47.67    2.72
   3   1 -14   51.86    2.67
   3   1 -14   56.30    2.67
   3   1 -14   51.14    2.61
   3   1 -14   50.87    2.48
   3   1 -14   52.41    2.50
  -3  -1  13   10.78    2.64
   3   1 -13   11.78    1.34
   3   1 -13   12.78    1.24
   3   1 -13   12.21    1.30
   3   1 -13   12.71    1.39
   3   1 -13   12.63    1.25
   3   1 -13   11.65    1.07
   3   1 -13   10.82    1.11
  -3  -1  12   51.11    5.31
   3   1 -12   73.08    3.08
   3   1 -12   58.76    3.02
   3   1 -12   62.14    2.99
   3   1 -12   63.52    3.08
   3   1 -12   65.64    3.01
   3   1 -12   65.13    2.81
   3   1 -12   67.50    2.92
  -3  -1  11  190.06   10.49
   3   1 -11  185.91    6.68
   3   1 -11  196.32    6.80
   3   1 -11  202.30    6.98
   3   1 -11  195.72    6.86
   3   1 -11  195.58    6.87
   3   1 -11  191.30    6.93
   3   1 -11  191.96    6.58
  -3  -1  10   28.45    3.68
   3   1 -10   38.70    2.22
   3   1 -10   32.11    1.89
   3   1 -10   45.82    2.12
   3   1 -10   37.11    2.09
   3   1 -10   40.77    2.11
   3   1 -10   37.93    1.91
   3   1 -10   38.77    2.12
   3   1 -10   39.53    2.13
   3   1 -10   41.21    1.91
  -3  -1   9  104.72    6.59
   3   1  -9  101.18    3.79
   3   1  -9  109.21    4.05
   3   1  -9   92.29    3.69
   3   1  -9  108.26    3.97
   3   1  -9   96.35    3.88
   3   1  -9   95.16    3.68
   3   1  -9   95.08    3.80
   3   1  -9   78.45    4.62
   3   1  -8   90.38    3.69
   3   1  -8   92.04    3.64
   3   1  -8   90.09    3.57
   3   1  -8   93.67    3.67
  -3  -1   8   87.79    5.79
   3   1  -8  101.29    4.98
  -3  -1   8  103.02    5.06
  -3  -1   7   66.38    4.60
   3   1  -7   66.43    3.96
  -3  -1   7   63.89    3.98
  -3  -1   6  244.18    9.84
  -3  -1   6  216.42    9.09
   3   1  -6  221.90    9.14
  -3  -1   5    2.40    1.07
   3   1  -5    7.04    1.32
  -3  -1   5    5.89    1.39
  -3  -1   4  362.71   13.55
   3   1  -4  385.38   13.73
   3   1  -4  372.50   11.70
  -3  -1   4  403.64   13.65
  -3  -1   3  268.61   10.54
   3   1  -3  291.61   10.72
  -3  -1   2  243.38    9.04
  -3  -1   2  248.88    9.66
   3   1  -2  241.43    9.31
   3   1  -1  310.20   11.14
  -3  -1   1  315.47   11.08
   3   1  -1  327.84   11.91
   3   1  -1  308.69   11.52
  -3  -1   0   77.45    4.45
   3   1   0   82.50    4.55
   3   1   0   86.47    4.63
   3   1   0   77.64    3.55
   3   1   0   98.00    4.64
  -3  -1   0   92.83    4.15
   3   1   0   85.01    3.12
   3   1   1  816.41   26.15
   3   1   1  845.42   27.12
  -3  -1  -1  820.70   26.98
   3   1   1  880.35   27.12
  -3  -1  -1  858.81   27.44
   3   1   1  850.61   24.89
   3   1   1  824.29   24.84
   3   1   1  792.25   24.82
  -3  -1  -2  229.08    9.26
   3   1   2  228.61    8.65
   3   1   2  213.59    9.11
   3   1   2  226.41    8.76
  -3  -1  -2  215.45    8.74
   3   1   2  204.38    6.84
   3   1   2  202.63    6.84
  -3  -1  -3  238.11    9.60
   3   1   3  238.91    9.32
   3   1   3  218.86    9.68
  -3  -1  -3  212.86    7.03
   3   1   3  232.84    9.46
  -3  -1  -3  219.58    8.86
   3   1   3  210.20    8.69
   3   1   3  206.92    6.99
   3   1   3  205.43    6.97
  -3  -1  -4    0.15    1.04
   3   1   4   -0.16    0.97
   3   1   4    1.07    1.19
   3   1   4    0.11    0.71
  -3  -1  -4    0.45    0.81
   3   1   4    0.43    0.54
   3   1   4    0.21    0.54
   3   1   4    0.66    0.55
  -3  -1  -4    0.49    0.54
   3   1   4    0.60    0.98
   3   1   5  222.26   10.30
   3   1   5  223.86   10.67
  -3  -1  -5  224.77   10.04
   3   1   5  221.34    8.98
  -3  -1  -5  238.36    9.13
   3   1   5  223.27    7.41
   3   1   5  211.11    7.32
   3   1   5  224.27    7.48
  -3  -1  -5  228.96    7.54
   3   1   5  241.27   10.23
   3   1   6  180.68    9.17
  -3  -1  -6  163.40    8.30
   3   1   6  171.30    8.51
  -3  -1  -6  169.47    5.91
  -3  -1  -6  149.47    6.83
   3   1   6  165.96    5.74
   3   1   6  158.49    5.63
   3   1   6  165.95    5.82
   3   1   7   13.15    2.35
  -3  -1  -7   15.20    1.30
  -3  -1  -7   15.25    2.45
   3   1   7   15.84    2.82
   3   1   7   14.12    1.12
   3   1   7   14.04    1.20
  -3  -1  -8    6.93    1.03
   3   1   8    6.73    1.83
  -3  -1  -8    7.30    1.93
   3   1   8    7.22    0.87
   3   1   8    9.30    1.07
   3   1   8    9.07    2.36
   3   1   8    8.94    2.23
  -3  -1  -9   53.44    2.75
   3   1   9   52.32    4.75
   3   1   9   47.90    5.21
  -3  -1  -9   47.41    4.45
   3   1   9   49.10    5.25
   3   1   9   53.56    2.64
  -3  -1 -10    5.36    1.04
   3   1  10    7.62    2.00
  -3  -1 -10    3.72    1.56
   3   1  10    3.38    1.92
   3   1  10    4.11    1.90
   3   1  10    4.54    0.92
  -3  -1 -11  146.82    5.71
   3   1  11  144.56    5.42
  -3  -1 -11  146.68    5.69
  -3  -1 -12   10.13    1.24
  -3  -1 -12   10.85    1.21
  -3  -1 -13   94.24    3.89
  -3  -1 -14    1.22    0.55
  -3  -1 -14    0.86    0.54
  -3  -1 -14    0.73    0.56
  -3  -1 -15   44.08    1.97
  -3  -1 -15   46.57    1.95
   3   2 -18   81.37    2.93
   3   2 -18   77.93    2.83
   3   2 -17   18.11    1.20
   3   2 -16   23.76    1.24
   3   2 -16   27.22    1.42
   3   2 -15    1.23    0.68
   3   2 -15    2.03    0.79
   3   2 -15    1.29    0.67
   3   2 -15    1.18    0.71
   3   2 -15    1.00    0.54
   3   2 -14    0.06    0.97
   3   2 -14    0.21    0.61
   3   2 -14    0.21    0.73
   3   2 -14    0.05    0.73
   3   2 -14    0.10    0.69
   3   2 -14    0.28    0.61
   3   2 -14    0.21    0.48
  -3  -2  13   30.01    4.16
   3   2 -13   39.92    2.42
   3   2 -13   40.14    2.21
   3   2 -13   38.24    2.23
   3   2 -13   37.02    2.12
   3   2 -13   36.11    2.16
   3   2 -13   37.90    2.02
   3   2 -13   36.82    2.06
  -3  -2  12    0.85    1.55
   3   2 -12    0.30    1.01
   3   2 -12    0.90    0.66
   3   2 -12   -0.16    0.76
   3   2 -12    0.64    0.73
   3   2 -12    0.33    0.74
   3   2 -12    1.03    0.56
  -3  -2  11   13.61    2.77
   3   2 -11   16.49    1.56
   3   2 -11   11.37    0.99
   3   2 -11   14.06    1.26
   3   2 -11   14.30    1.33
   3   2 -11   11.96    1.06
   3   2 -11   13.15    1.27
   3   2 -11   11.04    1.06
   3   2 -10   44.76    2.52
   3   2 -10   51.49    2.21
   3   2 -10   48.56    2.44
   3   2 -10   44.08    2.32
  -3  -2  10   41.20    4.38
  -3  -2   9   11.25    2.40
   3   2  -9   14.56    1.38
   3   2  -9   13.84    1.03
   3   2  -9   15.26    1.28
   3   2  -9   13.48    1.22
   3   2  -9   13.12    1.76
  -3  -2   8   13.63    2.44
   3   2  -8   10.82    1.05
   3   2  -8   10.62    1.05
   3   2  -8   12.62    1.22
   3   2  -8   11.98    1.79
  -3  -2   8   11.93    1.74
  -3  -2   7   20.13    2.80
   3   2  -7   20.59    2.30
  -3  -2   7   18.70    2.27
  -3  -2   6   94.01    5.74
   3   2  -6   95.82    5.30
  -3  -2   6   98.85    5.36
   3   2  -6   93.22    3.46
   3   2  -5   77.34    4.60
  -3  -2   5   81.84    4.71
  -3  -2   5   61.39    4.42
   3   2  -5   70.89    2.82
   3   2  -5   70.93    2.77
  -3  -2   4  354.42   13.08
   3   2  -4  351.42   13.11
  -3  -2   4  347.78   13.07
   3   2  -4  343.63   10.69
   3   2  -4  329.13   10.62
  -3  -2   3   99.60    5.31
  -3  -2   3  103.16    5.32
   3   2  -3   97.16    3.57
   3   2  -3   96.68    3.55
  -3  -2   2   25.07    2.44
   3   2  -2   18.71    1.65
  -3  -2   2   20.39    2.22
   3   2  -2   26.81    1.38
   3   2  -2   24.56    1.37
   3   2  -2   24.44    2.43
   3   2  -1   82.82    4.96
   3   2  -1   97.12    4.50
   3   2  -1   86.08    3.31
   3   2  -1   83.71    4.84
   3   2   0  271.87   10.20
  -3  -2   0  262.61   10.29
   3   2   0  267.19    8.41
  -3  -2   0  287.19   10.83
   3   2   0  296.44   10.94
  -3  -2  -1  801.01   25.36
  -3  -2  -1  719.66   25.01
   3   2   1  777.96   25.27
   3   2   1  741.12   23.89
   3   2   1  761.15   25.11
  -3  -2  -1  754.27   22.65
   3   2   1  730.49   22.59
  -3  -2  -2   54.38    3.93
   3   2   2   63.95    4.08
  -3  -2  -2   57.33    3.92
   3   2   2   56.51    3.58
   3   2   2   51.95    4.01
  -3  -2  -2   56.26    2.37
  -3  -2  -2   56.22    2.44
   3   2   2   56.72    2.40
  -3  -2  -3  132.67    6.56
   3   2   3  120.05    6.12
  -3  -2  -3  127.30    6.31
   3   2   3  115.97    6.46
   3   2   3  117.62    6.14
   3   2   3  117.78    6.71
  -3  -2  -3  122.13    4.33
   3   2   3  117.00    4.26
   3   2   3  117.20    4.38
  -3  -2  -4   11.60    1.97
   3   2   4   11.69    1.80
  -3  -2  -4   11.17    1.80
  -3  -2  -4   11.91    1.09
   3   2   4   10.85    2.02
   3   2   4   11.24    1.98
   3   2   4   11.72    2.27
  -3  -2  -4   12.05    1.05
   3   2   4   12.28    1.01
   3   2   4   12.51    1.07
   3   2   5    9.02    1.94
   3   2   5   10.73    2.36
  -3  -2  -5    8.53    1.75
   3   2   5   10.37    2.02
  -3  -2  -5   10.26    1.06
   3   2   5    7.84    1.45
  -3  -2  -5    8.25    1.51
  -3  -2  -5    8.15    0.82
   3   2   5    8.57    0.90
   3   2   5   10.87    1.05
  -3  -2  -5    8.83    1.00
  -3  -2  -6  140.27    5.27
   3   2   6  148.01    7.86
   3   2   6  155.51    8.41
   3   2   6  149.33    8.67
  -3  -2  -6  136.31    7.32
  -3  -2  -6  141.84    5.24
   3   2   6  134.00    4.91
   3   2   6  142.86    5.19
  -3  -2  -7   13.50    1.32
   3   2   7   10.56    2.25
  -3  -2  -7   12.20    2.20
   3   2   7   14.14    2.76
  -3  -2  -7   14.37    1.30
   3   2   7   14.35    1.26
   3   2   8  133.69    8.75
  -3  -2  -8  137.27    5.35
   3   2   8  141.20    5.24
   3   2   8  131.68    7.87
  -3  -2  -8  135.49    5.36
   3   2   9    0.30    1.54
   3   2   9    0.60    1.45
  -3  -2  -9    0.42    0.72
  -3  -2  -9    0.18    0.73
   3   2   9    1.73    1.26
   3   2  10   74.11    6.59
  -3  -2 -10   81.42    3.67
  -3  -2 -10   85.18    3.73
   3   2  10   68.51    5.49
  -3  -2 -11   20.57    1.65
  -3  -2 -12    5.50    0.97
  -3  -2 -13    6.46    0.88
  -3  -2 -13    6.02    0.85
  -3  -2 -14    6.96    0.75
  -3  -2 -14    5.82    0.75
  -3  -2 -14    6.13    0.73
  -3  -2 -15   16.80    0.86
   3   3 -17    1.40    0.46
   3   3 -17    1.36    0.65
   3   3 -16   43.87    2.01
   3   3 -16   46.10    2.18
   3   3 -16   46.71    2.05
   3   3 -16   48.70    2.31
   3   3 -15    4.02    1.04
   3   3 -15    2.03    0.71
   3   3 -15    2.99    0.71
   3   3 -15    3.66    0.79
   3   3 -15    2.15    0.57
   3   3 -14   25.97    1.95
   3   3 -14   31.68    1.87
   3   3 -14   26.20    1.69
   3   3 -14   27.56    1.78
   3   3 -14   28.33    1.67
   3   3 -14   27.10    1.67
   3   3 -13   17.09    1.61
   3   3 -13   16.07    1.19
   3   3 -13   16.80    1.42
   3   3 -13   16.72    1.37
   3   3 -13   15.82    1.45
   3   3 -13   14.08    1.26
   3   3 -13   16.62    1.32
  -3  -3  12    0.88    1.53
   3   3 -12   -0.18    1.01
   3   3 -12    0.43    0.50
   3   3 -12    0.11    0.65
   3   3 -12   -0.15    0.66
   3   3 -12    0.57    0.66
   3   3 -12    0.42    0.52
   3   3 -12    0.38    0.59
   3   3 -11   11.00    1.38
   3   3 -11    7.88    0.90
   3   3 -11    7.83    1.06
   3   3 -11    9.88    1.13
   3   3 -11    7.52    1.03
  -3  -3  11   11.78    2.71
   3   3 -10  133.29    5.11
   3   3 -10  137.74    4.85
   3   3 -10  128.45    4.85
   3   3 -10  121.55    4.79
  -3  -3  10  124.26    8.36
   3   3  -9    4.60    0.99
  -3  -3   9    4.11    1.99
   3   3  -9    5.06    0.85
   3   3  -9    4.27    0.86
   3   3  -9    4.49    1.18
   3   3  -8    7.96    1.65
  -3  -3   8    9.07    1.74
   3   3  -8    8.93    1.11
  -3  -3   8    7.88    2.15
   3   3  -8    7.12    0.90
   3   3  -8    8.01    0.97
   3   3  -8    8.40    0.88
  -3  -3   8    5.43    0.79
   3   3  -7    0.16    0.88
  -3  -3   7   -0.47    1.00
  -3  -3   7    0.44    1.11
   3   3  -7    0.08    0.70
   3   3  -7    0.15    0.53
   3   3  -7    0.86    0.62
   3   3  -7    0.31    0.48
  -3  -3   7    0.52    0.48
   3   3  -6   16.95    2.30
  -3  -3   6   16.12    2.29
  -3  -3   6   13.53    2.49
   3   3  -6   20.67    1.31
   3   3  -6   16.79    1.28
   3   3  -6   17.78    1.28
  -3  -3   6   18.89    1.33
  -3  -3   5   -0.56    1.11
   3   3  -5    1.48    1.02
  -3  -3   5   -0.16    0.97
   3   3  -5   -0.07    0.47
   3   3  -4    7.73    1.69
  -3  -3   4    6.20    1.65
   3   3  -4    8.52    0.88
  -3  -3   3  124.57    6.82
  -3  -3   3  133.70    6.81
   3   3  -3  128.05    4.64
   3   3  -2   47.99    3.85
  -3  -3   2   52.52    3.87
   3   3  -2   45.10    3.92
   3   3  -2   49.80    2.22
   3   3  -2   39.28    2.68
  -3  -3   2   49.99    3.92
   3   3  -1   94.08    5.38
   3   3  -1   85.79    5.43
   3   3  -1   58.80    3.86
  -3  -3   1   71.70    4.83
  -3  -3   1   75.93    3.01
   3   3  -1   73.97    3.03
  -3  -3   0  143.83    7.28
   3   3   0  148.70    7.47
   3   3   0  163.01    7.63
   3   3   0  131.67    6.67
  -3  -3   0  143.83    7.34
  -3  -3   0  142.88    5.11
  -3  -3  -1  141.84    6.92
   3   3   1  130.94    7.10
  -3  -3  -1  139.40    7.13
   3   3   1  136.78    7.16
   3   3   1  123.67    5.86
   3   3   1  138.64    6.98
  -3  -3  -1  150.37    7.33
   3   3   1  134.78    4.83
  -3  -3  -1  141.08    4.97
   3   3   2    9.34    1.53
   3   3   2    7.22    1.74
  -3  -3  -2    9.01    1.74
   3   3   2    7.88    1.71
  -3  -3  -2    7.69    1.75
   3   3   2    7.01    1.70
   3   3   2    8.30    0.92
  -3  -3  -2    7.71    0.95
  -3  -3  -2    9.29    0.94
   3   3   2    8.90    0.93
   3   3   3  112.23    6.34
   3   3   3  135.18    7.49
  -3  -3  -3  118.35    6.44
   3   3   3  126.99    6.82
  -3  -3  -3  130.31    6.81
   3   3   3  122.71    7.02
   3   3   3  126.65    4.68
  -3  -3  -3  135.38    4.78
  -3  -3  -3  133.36    4.76
  -3  -3  -3  131.44    4.84
   3   3   3  125.08    4.57
   3   3   4  135.09    7.59
   3   3   4  141.98    8.32
  -3  -3  -4  134.12    7.19
   3   3   4  160.05    8.21
  -3  -3  -4  158.39    7.71
   3   3   4  148.65    7.57
  -3  -3  -4  164.00    5.56
  -3  -3  -4  163.79    5.64
  -3  -3  -4  151.60    5.67
   3   3   4  152.34    5.35
   3   3   5  140.35    7.88
  -3  -3  -5  129.55    6.97
   3   3   5  144.13    8.54
   3   3   5  145.22    7.88
   3   3   5  131.05    7.01
  -3  -3  -5  141.97    7.17
  -3  -3  -5  139.16    5.12
   3   3   5  144.97    5.05
  -3  -3  -5  152.23    5.41
  -3  -3  -5  152.83    5.49
   3   3   6   52.02    4.58
  -3  -3  -6   60.76    2.85
  -3  -3  -6   56.64    2.82
   3   3   6   54.22    4.90
   3   3   6   48.78    4.98
   3   3   7  219.18   10.65
  -3  -3  -7  226.86    7.87
  -3  -3  -7  229.98    7.95
   3   3   7  192.14   10.91
   3   3   7  204.61   11.53
   3   3   8   48.05    4.46
   3   3   8   44.74    4.92
   3   3   8   46.28    5.13
  -3  -3  -8   57.66    2.88
  -3  -3  -8   58.25    2.92
   3   3   9   10.87    2.23
  -3  -3  -9    7.46    0.96
  -3  -3  -9   10.61    1.30
  -3  -3  -9   11.94    1.35
   3   3   9    6.28    2.17
  -3  -3 -10    7.27    0.90
  -3  -3 -10    7.37    1.11
  -3  -3 -11   35.16    1.84
  -3  -3 -11   33.17    1.81
  -3  -3 -11   39.62    2.18
  -3  -3 -12    0.05    0.59
  -3  -3 -13   14.02    1.09
  -3  -3 -14    1.48    0.46
   3   4 -17    4.65    0.61
   3   4 -16   41.34    1.92
   3   4 -16   43.24    1.85
   3   4 -16   40.49    1.94
   3   4 -15    7.21    0.85
   3   4 -15   -0.25    0.30
   3   4 -15    0.03    0.34
   3   4 -15    6.53    0.86
   3   4 -15    5.97    0.98
   3   4 -14    9.49    1.07
   3   4 -14   11.08    1.03
   3   4 -14   12.85    1.23
   3   4 -13   80.17    3.47
   3   4 -13   77.30    3.24
   3   4 -13   71.68    3.07
   3   4 -13   75.60    3.35
   3   4 -12   16.63    1.29
   3   4 -12   19.20    1.47
   3   4 -12   16.24    1.53
   3   4 -11   22.83    1.52
  -3  -4  11   21.44    3.52
   3   4 -11   20.22    1.71
   3   4 -10   29.23    1.78
   3   4 -10   32.82    2.03
  -3  -4  10   25.85    3.89
   3   4  -9    5.07    0.73
   3   4  -9    3.13    0.95
   3   4  -8    3.50    0.92
   3   4  -8    2.14    0.63
  -3  -4   8    1.81    0.62
   3   4  -8    1.81    1.08
  -3  -4   8    1.07    1.07
  -3  -4   8    4.32    1.84
   3   4  -7   32.77    1.82
   3   4  -7   28.13    3.18
  -3  -4   7   26.63    3.10
   3   4  -7   25.81    1.68
  -3  -4   7   26.04    1.69
  -3  -4   6  288.33   13.10
   3   4  -6  261.71    8.96
  -3  -4   6  269.17    9.07
   3   4  -6  273.62   11.99
  -3  -4   6  268.22   11.79
   3   4  -5   11.51    1.08
   3   4  -5   10.92    1.11
  -3  -4   5   10.71    1.12
   3   4  -5    9.64    2.00
   3   4  -5   10.03    2.24
  -3  -4   5    9.37    2.06
   3   4  -4  157.36    8.35
  -3  -4   4  164.24    8.27
   3   4  -4  152.23    8.69
   3   4  -4  157.02    5.65
  -3  -4   4  148.97    8.54
   3   4  -4  154.78    5.69
  -3  -4   4  158.01    5.77
   3   4  -4  153.12    5.63
  -3  -4   3    3.93    1.48
   3   4  -3    1.77    0.65
  -3  -4   3    1.82    0.64
   3   4  -3    1.60    0.69
  -3  -4   3    0.21    1.33
   3   4  -2  196.41    9.66
  -3  -4   2  186.01    9.24
   3   4  -2  198.46   10.06
   3   4  -2  194.00    6.80
  -3  -4   2  193.03    6.83
   3   4  -2  185.11    6.64
  -3  -4   2  196.97    9.76
   3   4  -1    5.48    1.69
   3   4  -1    3.00    1.44
  -3  -4   1    6.38    1.87
   3   4  -1    6.70    1.31
   3   4  -1    5.74    0.91
   3   4  -1    5.79    0.89
   3   4   0   58.17    4.71
  -3  -4   0   69.19    4.90
   3   4   0   58.68    5.03
   3   4   0   45.95    3.89
  -3  -4   0   61.09    4.88
   3   4   0   61.90    2.84
  -3  -4   0   61.03    2.83
   3   4   0   62.52    2.76
  -3  -4   0   55.61    4.12
   3   4   1   27.34    3.23
  -3  -4  -1   36.23    3.55
   3   4   1   26.02    3.36
  -3  -4  -1   27.88    2.82
   3   4   1   29.56    3.19
   3   4   1   30.78    1.86
  -3  -4  -1   31.36    1.89
   3   4   1   34.19    1.88
  -3  -4  -1   31.26    1.84
   3   4   2   25.90    3.13
  -3  -4  -2   24.97    2.97
  -3  -4  -2   23.54    2.53
   3   4   2   24.12    3.03
   3   4   2   26.14    3.22
   3   4   2   24.13    1.62
  -3  -4  -2   25.63    1.67
   3   4   2   26.77    1.67
  -3  -4  -2   26.26    1.73
   3   4   3  294.50   12.53
  -3  -4  -3  292.48   12.39
   3   4   3  276.18   12.55
   3   4   3  283.14   12.89
   3   4   3  281.96    9.42
  -3  -4  -3  287.86    9.52
  -3  -4  -3  275.26    9.53
   3   4   4   63.37    4.77
  -3  -4  -4   63.56    4.76
   3   4   4   56.48    4.80
   3   4   4   49.50    4.31
   3   4   4   57.08    5.15
   3   4   4   63.28    2.79
  -3  -4  -4   61.54    2.85
  -3  -4  -4   66.72    3.07
  -3  -4  -5  118.78    6.88
   3   4   5  118.01    7.27
   3   4   5  123.59    8.12
  -3  -4  -5  117.71    4.60
  -3  -4  -5  131.44    4.98
   3   4   5  128.27    7.53
   3   4   6    2.05    1.37
   3   4   6    1.68    1.49
  -3  -4  -6    3.06    0.89
   3   4   6    2.75    1.39
   3   4   7   66.48    5.67
   3   4   7   67.87    6.23
  -3  -4  -7   76.08    3.47
  -3  -4  -7   79.19    3.56
   3   4   7   71.21    5.47
  -3  -4  -8  232.57    8.21
  -3  -4  -8  242.08    8.31
  -3  -4 -10   64.42    2.71
  -3  -4 -10   58.67    2.74
  -3  -4 -11    4.66    0.67
  -3  -4 -11    4.65    0.70
  -3  -4 -12    6.24    0.77
   3   5 -16   33.55    1.43
   3   5 -16   33.63    1.42
   3   5 -15    7.25    0.81
   3   5 -15    8.93    0.85
   3   5 -14  220.21    7.22
   3   5 -14  207.65    7.04
   3   5 -14  217.62    7.21
   3   5 -14  211.57    7.08
   3   5 -13   12.50    1.07
   3   5 -13    9.56    1.11
   3   5 -13   13.26    1.03
   3   5 -13   13.61    1.17
   3   5 -12   94.41    3.70
   3   5 -12   87.75    3.62
   3   5 -12   91.09    3.81
   3   5 -11   47.86    2.43
   3   5 -11   51.94    2.48
   3   5 -10    2.23    0.85
  -3  -5  10    0.59    1.34
   3   5 -10    0.56    0.58
   3   5  -9   85.60    3.51
   3   5  -9   89.08    3.53
   3   5  -8   35.30    3.68
  -3  -5   8   42.14    4.85
  -3  -5   8   39.79    2.13
   3   5  -8   37.72    2.09
   3   5  -7   48.91    4.58
  -3  -5   7   54.25    4.74
  -3  -5   7   47.65    5.30
  -3  -5   7   55.56    2.71
   3   5  -7   57.27    2.70
   3   5  -6    3.57    1.52
  -3  -5   6    2.59    1.55
  -3  -5   6    5.39    0.92
   3   5  -6    5.21    0.90
   3   5  -5  108.74    4.41
   3   5  -5  107.98    7.04
   3   5  -5  106.20    7.42
  -3  -5   5  107.53    6.89
  -3  -5   5   87.18    7.03
  -3  -5   5  113.97    4.49
   3   5  -5  108.01    4.42
   3   5  -4    0.47    1.07
   3   5  -4    2.49    1.55
  -3  -5   4    2.42    1.40
  -3  -5   4    1.61    1.61
   3   5  -4    2.10    0.84
  -3  -5   4    1.12    0.63
  -3  -5   3   18.32    2.79
  -3  -5   3   15.66    1.45
  -3  -5   3   18.31    3.07
  -3  -5   2   40.25    4.34
   3   5  -2   34.78    2.04
   3   5  -2   32.42    3.82
  -3  -5   2   29.57    3.55
   3   5  -2   27.15    3.74
   3   5  -2   33.44    2.07
  -3  -5   2   28.81    2.00
   3   5  -2   34.22    2.01
  -3  -5   1   70.24    5.99
   3   5  -1   85.26    3.69
   3   5  -1   83.68    6.26
   3   5  -1   79.40    6.36
   3   5  -1   87.39    3.78
   3   5  -1   85.59    3.63
  -3  -5   0  311.72   14.11
   3   5   0  298.91   10.20
   3   5   0  313.61   13.93
  -3  -5   0  298.98   13.44
   3   5   0  294.05   13.97
   3   5   0  293.03   10.21
  -3  -5   0  309.96   10.26
   3   5   0  305.75   10.09
   3   5   1  295.44    9.82
   3   5   1  288.37   13.29
  -3  -5  -1  295.35   13.10
   3   5   1  290.13   13.61
  -3  -5  -1  295.06    9.82
   3   5   1  297.55    9.82
   3   5   1  288.27    9.64
   3   5   2   10.10    2.39
   3   5   2   15.67    1.39
  -3  -5  -2   14.35    1.33
   3   5   2   13.99    1.34
   3   5   2   15.69    1.33
   3   5   2   16.14    2.76
  -3  -5  -2   15.22    2.56
   3   5   3  104.63    7.46
   3   5   3  121.38    4.78
  -3  -5  -3  122.85    4.85
   3   5   3  125.07    4.73
   3   5   3  126.33    7.63
  -3  -5  -3  126.89    7.49
   3   5   4    0.76    1.20
   3   5   4    1.01    0.64
  -3  -5  -4    0.35    0.53
  -3  -5  -4    0.55    0.71
   3   5   4    0.37    0.62
  -3  -5  -4    0.81    1.26
   3   5   4    0.41    1.01
  -3  -5  -5  141.87    5.30
   3   5   5  136.00    4.90
  -3  -5  -6    0.61    0.77
   3   5   6    0.76    0.61
   3   5   6    0.83    1.51
  -3  -5  -7  138.54    5.30
   3   5   7  130.24    4.78
  -3  -5  -8   50.31    2.61
   3   5   9    8.88    0.91
  -3  -5 -10    2.69    0.58
  -3  -5 -10    2.57    0.66
  -3  -5 -11    5.44    0.59
  -3  -5 -11    5.01    0.62
   3   6 -15    1.00    0.37
   3   6 -13    0.28    0.56
   3   6 -13   -0.11    0.26
   3   6 -13   -0.03    0.43
   3   6 -12   -0.08    0.65
   3   6 -12    0.50    0.43
   3   6 -11    1.46    0.55
   3   6 -10   20.02    1.42
   3   6  -9    5.49    0.80
   3   6  -8    6.37    0.89
  -3  -6   8    4.87    0.80
  -3  -6   7   -0.30    1.57
   3   6  -7    0.16    0.61
  -3  -6   7   -0.11    0.59
  -3  -6   6    9.90    2.25
   3   6  -6    8.25    2.17
  -3  -6   6   10.31    2.61
   3   6  -6    9.23    1.10
  -3  -6   6    7.96    1.06
   3   6  -5   40.42    4.36
  -3  -6   5   42.80    4.40
  -3  -6   5   46.56    2.48
   3   6  -5   38.96    2.32
   3   6  -4  195.78   10.75
   3   6  -4  191.44   11.15
  -3  -6   4  211.38   10.79
  -3  -6   4  208.35    7.50
   3   6  -4  208.44    7.48
  -3  -6   4  204.40   11.52
   3   6  -3    0.18    0.69
  -3  -6   3    1.95    1.46
  -3  -6   3    0.37    0.60
  -3  -6   3    0.87    1.38
   3   6  -2  278.99    9.28
   3   6  -2  279.41   13.22
   3   6  -2  279.28   13.59
  -3  -6   2  255.99   12.62
   3   6  -2  265.07    9.30
  -3  -6   2  254.98    9.34
  -3  -6   2  248.86   13.15
   3   6  -1   21.24    3.28
   3   6  -1   23.80    3.65
   3   6  -1   23.04    1.76
   3   6  -1   20.65    1.64
   3   6   0   81.66    6.43
   3   6   0   85.79    6.82
  -3  -6   0   84.13    6.30
  -3  -6   0   86.02    3.81
   3   6   0   82.50    3.80
   3   6   0   89.35    3.82
   3   6   1   30.73    1.90
   3   6   1   30.80    3.84
  -3  -6  -1   30.89    3.75
   3   6   1   31.39    2.04
  -3  -6  -1   34.53    2.07
   3   6   1   30.47    1.99
   3   6   2   16.01    1.33
  -3  -6  -2   16.57    2.72
   3   6   2   16.39    2.87
   3   6   2   18.33    1.47
  -3  -6  -2   15.60    1.42
   3   6   2   16.22    1.42
   3   6   3   14.81    1.34
   3   6   3   15.03    1.32
  -3  -6  -3   12.70    1.26
   3   6   3   15.33    1.25
   3   6   4    3.03    0.75
   3   6   4    2.60    0.71
  -3  -6  -4    2.85    0.70
   3   6   4    2.65    0.67
  -3  -6  -5   10.55    1.02
   3   6   5   27.50    1.58
   3   6   6    0.04    0.51
   3   6   7    0.56    0.48
   3   6   8    0.39    0.42
  -3  -6  -9   69.24    2.72
  -3  -6  -9   72.77    2.88
  -3  -6 -10   60.58    2.26
  -3  -6 -10   62.00    2.36
   3   7 -13    0.22    0.37
   3   7 -12   40.43    1.78
   3   7 -11    4.17    0.71
   3   7 -11    4.05    0.59
   3   7 -10    6.09    0.83
   3   7 -10    5.77    0.73
   3   7  -9    2.64    0.75
   3   7  -9    2.53    0.60
   3   7  -8   22.00    1.37
  -3  -7   8   19.78    1.35
   3   7  -7   70.03    3.01
  -3  -7   7   68.91    3.02
   3   7  -6    3.37    0.74
  -3  -7   6    3.92    0.78
   3   7  -6    3.59    0.80
   3   7  -5   61.40    2.92
  -3  -7   5   58.94    2.86
   3   7  -4   10.24    1.17
  -3  -7   4    8.68    1.07
  -3  -7   3    0.34    0.61
   3   7  -2  160.47    6.06
  -3  -7   2  158.73    6.04
   3   7  -1   95.90    4.09
   3   7  -1   94.42    3.96
   3   7   0    1.34    0.77
  -3  -7   0    2.27    0.72
   3   7   0    3.17    0.76
   3   7   1    4.22    0.86
  -3  -7  -1    3.02    0.77
   3   7   1    3.18    0.78
   3   7   2   55.84    2.67
  -3  -7  -2   56.59    2.70
   3   7   2   57.54    2.65
   3   7   3    0.29    0.55
  -3  -7  -3    0.52    0.49
   3   7   3    1.20    0.58
   3   7   4   82.27    2.29
   3   7   4   91.84    2.45
   3   7   5   59.53    2.48
   3   7   6    0.72    0.41
  -3  -7  -7    3.66    0.51
  -3  -7  -8    0.09    0.35
  -3  -7  -8   -0.40    0.41
  -3  -7  -9   30.89    1.31
   3   8  -9   13.65    0.81
   3   8  -9   18.12    1.02
   3   8  -8   11.71    0.91
   3   8  -7   48.66    1.97
  -3  -8   7   43.84    1.92
  -3  -8   6   15.49    1.12
   3   8  -6   15.35    1.12
  -3  -8   5    1.49    0.53
   3   8  -5    1.60    0.61
  -3  -8   4  164.07    5.85
   3   8  -4  167.68    5.89
  -3  -8   3  433.59   13.75
   3   8  -2   41.12    2.16
  -3  -8   2   45.41    2.19
   3   8  -1   14.01    1.16
   3   8   0   29.53    1.68
  -3  -8   0   30.73    1.70
   3   8   1    2.66    0.64
  -3  -8  -1    3.42    0.63
  -3  -8  -2   79.67    3.16
   3   8   2   85.54    3.20
   3   8   3   77.41    2.91
  -3  -8  -3   82.70    3.01
  -3  -8  -4    1.06    0.43
  -3  -8  -5    6.56    0.62
  -3  -8  -5    6.54    0.61
  -3  -8  -6    0.02    0.28
   3   9  -5   47.97    1.84
   3   9  -4   64.76    2.41
   3   9  -2    4.25    0.55
   3   9  -1    0.24    0.33
   3   9   0    9.63    0.69
  -3  -9  -2   12.45    0.70
  -4  10   3   32.96    1.36
  -4  10   2   24.73    1.17
  -4  10   1   13.29    0.81
   4 -10   0   35.05    1.43
  -4  10  -1    5.55    0.50
   4 -10   1    5.85    0.48
   4  -9  -9    1.74    0.35
   4  -9  -8   51.05    2.03
   4  -9  -7   53.79    2.21
  -4   9   6   60.62    2.44
   4  -9  -6   68.27    2.61
   4  -9  -5   47.80    2.04
   4  -9  -4   35.04    1.71
   4  -9  -3   31.07    1.63
   4  -9  -2    2.88    0.64
   4  -9  -1   50.91    2.33
   4  -9  -1   46.34    2.20
   4  -9  -1   49.70    2.24
   4  -9   0   13.50    1.11
   4  -9   0   14.85    1.10
   4  -9   0   14.51    1.07
   4  -9   1    7.96    0.84
   4  -9   1    7.20    0.81
   4  -9   1    7.03    0.79
   4  -9   2   39.03    1.85
   4  -9   2   43.06    2.05
   4  -9   2   45.58    1.99
   4  -9   2   45.33    1.99
   4  -9   3   29.51    1.50
   4  -9   3   32.11    1.62
   4  -9   3   29.82    1.48
   4  -9   3   30.20    1.51
   4  -9   4   -0.20    0.36
   4  -9   4   -0.08    0.36
   4  -9   4    0.18    0.40
   4  -9   5    9.06    0.72
   4  -9   5    7.45    0.62
   4  -9   6    0.06    0.27
   4  -8 -11    2.25    0.47
   4  -8 -10   56.23    2.36
   4  -8  -9    3.32    0.66
   4  -8  -8   57.23    2.57
   4  -8  -8   55.39    2.47
   4  -8  -7    4.61    0.78
   4  -8  -7    0.03    0.25
   4  -8  -6   30.95    1.69
   4  -8  -6   31.62    1.79
   4  -8  -5   34.37    1.96
   4  -8  -5   36.62    2.11
   4  -8  -4  158.15    5.72
   4  -8  -4  159.56    5.93
   4  -8  -4  161.48    5.80
   4  -8  -3   84.34    3.47
   4  -8  -3   80.46    3.44
   4  -8  -3   73.55    3.24
   4  -8  -2   69.03    3.10
   4  -8  -2   65.86    2.89
   4  -8  -1  113.16    3.02
   4  -8  -1  117.43    3.10
   4  -8   0    9.30    0.93
   4  -8   0    9.22    1.04
   4  -8   0    9.01    0.93
   4  -8   0    9.06    1.12
   4  -8   0    9.99    1.10
   4  -8   1   18.08    1.36
   4  -8   1   23.17    1.52
   4  -8   1   20.37    1.52
   4  -8   1   17.42    1.24
   4  -8   1   22.12    1.61
   4  -8   1   22.20    1.52
   4  -8   2    8.26    0.93
   4  -8   2    8.94    0.95
   4  -8   2    7.95    1.03
   4  -8   2    8.13    0.92
   4  -8   2    9.10    1.04
   4  -8   3    3.26    0.71
   4  -8   3    2.69    0.77
   4  -8   3    2.62    0.66
   4  -8   3    2.85    0.74
   4  -8   4    3.12    0.69
   4  -8   4    3.32    0.65
   4  -8   4    2.34    0.71
   4  -8   4    3.39    0.63
   4  -8   4    3.31    0.71
   4  -8   5    1.31    0.54
   4  -8   5    1.35    0.55
   4  -8   5    0.80    0.54
   4  -8   5    1.14    0.45
   4  -8   5    1.14    0.51
   4  -8   6    1.90    0.52
   4  -8   6    1.64    0.56
   4  -8   6    2.16    0.57
   4  -8   7    3.47    0.62
   4  -8   7    3.82    0.60
   4  -8   8    1.70    0.43
   4  -8   8    1.08    0.44
   4  -8   9   13.07    0.76
   4  -7 -13    7.32    0.67
   4  -7 -13    6.24    0.64
   4  -7 -13    7.36    0.74
   4  -7 -12    2.34    0.55
   4  -7 -12    1.88    0.54
   4  -7 -12    2.45    0.63
   4  -7 -11   23.73    1.42
   4  -7 -11   23.33    1.41
   4  -7 -11   26.44    1.58
   4  -7 -10  102.76    3.99
   4  -7 -10  106.25    4.03
   4  -7 -10  104.44    4.17
   4  -7 -10  113.56    4.24
   4  -7  -9   34.17    1.86
   4  -7  -9   34.57    1.99
   4  -7  -9   33.12    1.85
   4  -7  -9   36.69    2.07
   4  -7  -8    0.17    0.58
   4  -7  -8    0.67    0.55
   4  -7  -8    0.17    0.25
   4  -7  -8    0.05    0.67
   4  -7  -7    0.51    0.58
   4  -7  -7    1.52    0.65
   4  -7  -7    1.71    0.57
   4  -7  -7    1.08    0.75
   4  -7  -6    8.47    1.12
   4  -7  -6    7.84    0.92
   4  -7  -6   11.17    1.19
   4  -7  -6    8.14    0.95
   4  -7  -6    9.29    1.00
   4  -7  -5   30.41    1.92
   4  -7  -5   31.94    2.02
   4  -7  -5   27.18    1.63
   4  -7  -5   33.34    1.92
   4  -7  -5   31.34    1.97
   4  -7  -4  106.73    4.33
   4  -7  -4  107.54    4.36
   4  -7  -4  103.68    4.39
   4  -7  -4  102.36    4.26
   4  -7  -3   69.85    3.22
   4  -7  -3   67.17    3.15
   4  -7  -3   72.90    5.88
  -4   7   3   67.83    6.00
   4  -7  -3   69.75    3.30
   4  -7  -3   67.03    3.17
  -4   7   2   80.30    6.66
   4  -7  -2   96.36    3.90
   4  -7  -2   90.11    3.80
   4  -7  -2   95.25    4.02
   4  -7  -2   81.22    3.43
  -4   7   1  174.37   10.47
   4  -7  -1  196.10    7.43
   4  -7  -1  209.50   11.07
  -4   7   1  212.91   11.41
   4  -7  -1  209.10    7.33
   4  -7  -1  203.43    7.21
   4  -7  -1  203.14    7.05
   4  -7  -1  216.87    7.46
   4  -7   0   70.16    3.25
   4  -7   0   70.32    3.37
   4  -7   0   75.76    6.16
   4  -7   0   66.57    3.07
   4  -7   0   67.06    2.93
   4  -7   0   70.98    3.09
  -4   7  -1    6.96    2.18
   4  -7   1    6.68    1.12
  -4   7  -1    2.77    1.67
   4  -7   1    6.64    1.96
   4  -7   1    5.78    0.91
   4  -7   1    6.64    0.97
   4  -7   1    6.01    0.80
   4  -7   1    6.46    0.99
   4  -7   2    3.16    0.73
   4  -7   2    5.15    0.99
   4  -7   2    2.53    0.79
   4  -7   2    4.23    0.76
   4  -7   2    3.75    0.81
   4  -7   3   10.65    1.08
   4  -7   3   11.80    1.26
   4  -7   3   11.45    1.13
   4  -7   3   12.27    1.26
   4  -7   3   13.19    1.21
   4  -7   4    1.26    0.56
   4  -7   4    1.02    0.70
   4  -7   4    1.79    0.72
   4  -7   4    0.94    0.61
   4  -7   4    1.78    0.63
   4  -7   5   13.79    1.13
   4  -7   5   19.61    1.46
   4  -7   5   17.44    1.37
   4  -7   5   18.49    1.29
   4  -7   5   17.95    1.42
   4  -7   6   28.31    1.73
   4  -7   6   28.40    1.70
   4  -7   7   61.29    2.72
   4  -7   7   63.04    2.67
   4  -7   8   19.52    1.33
   4  -7   8   17.83    1.26
   4  -7   8   15.07    1.04
   4  -7   9   23.96    1.40
   4  -7  10   11.99    0.89
   4  -6 -15    3.33    0.48
   4  -6 -15    1.93    0.43
   4  -6 -14   72.60    2.90
   4  -6 -13    7.51    0.89
   4  -6 -12   30.69    1.77
   4  -6 -12   32.29    1.82
   4  -6 -12   33.25    1.92
   4  -6 -11   69.00    3.03
   4  -6 -11   68.13    3.05
   4  -6 -11   67.13    3.15
   4  -6 -10    8.87    0.89
   4  -6 -10   10.66    1.24
   4  -6 -10   11.43    1.19
   4  -6 -10    9.55    1.10
   4  -6  -9   14.94    1.17
   4  -6  -9   19.79    1.52
   4  -6  -9   17.80    1.55
   4  -6  -9   14.14    1.32
   4  -6  -8  157.15    5.99
   4  -6  -8  142.99    5.45
   4  -6  -8  162.14    5.88
   4  -6  -8  163.49    5.81
   4  -6  -8  164.21    5.60
  -4   6   7    9.80    2.41
   4  -6  -7    8.20    1.09
   4  -6  -7    8.78    1.16
   4  -6  -7    3.69    1.47
   4  -6  -7    6.76    1.13
   4  -6  -7    8.17    1.09
   4  -6  -7    7.03    1.02
   4  -6  -7    5.90    0.92
   4  -6  -7    5.39    0.85
   4  -6  -6  131.05    5.09
   4  -6  -6  139.75    5.36
   4  -6  -6  126.69    7.91
  -4   6   6  126.65    8.44
   4  -6  -6  142.19    5.32
   4  -6  -6  134.71    5.11
   4  -6  -6  136.78    5.31
   4  -6  -6  129.11    5.02
   4  -6  -6  142.86    5.17
   4  -6  -5   23.30    1.62
   4  -6  -5   23.72    3.41
  -4   6   5   31.15    4.01
   4  -6  -5   30.84    1.95
   4  -6  -5   29.46    1.88
   4  -6  -5   27.94    1.75
   4  -6  -5   31.49    1.96
   4  -6  -5   25.48    1.64
   4  -6  -5   32.79    1.88
   4  -6  -4   11.20    1.27
   4  -6  -4   10.78    1.03
  -4   6   4    8.85    2.27
   4  -6  -4    6.75    1.98
   4  -6  -4   11.54    1.25
   4  -6  -4   12.05    1.21
   4  -6  -4   10.32    1.11
   4  -6  -4   11.29    1.22
   4  -6  -4   10.08    1.14
  -4   6   3    5.21    1.71
   4  -6  -3    6.17    1.07
   4  -6  -3    9.14    1.15
   4  -6  -3    9.61    1.10
   4  -6  -3   16.04    1.34
   4  -6  -3   11.56    1.25
  -4   6   3   14.05    2.83
   4  -6  -3   13.83    2.52
  -4   6   2  939.69   34.31
  -4   6   2  924.75   33.86
   4  -6  -2  970.44   29.32
   4  -6  -2  962.01   29.23
   4  -6  -2 1005.85   29.46
   4  -6  -2  916.08   28.88
  -4   6   1  435.26   19.31
   4  -6  -1  477.13   19.66
  -4   6   1  480.13   19.93
   4  -6  -1  466.41   15.16
   4  -6  -1  470.64   14.92
   4  -6  -1  485.16   15.26
   4  -6   0  109.12    4.54
  -4   6   0  108.70    7.83
   4  -6   0  120.28    4.78
   4  -6   0   98.48    7.21
   4  -6   0  120.91    4.60
   4  -6   0  111.15    4.29
   4  -6   0  107.57    4.14
   4  -6   0  112.34    4.41
   4  -6   1  422.41   13.59
   4  -6   1  417.95   17.78
  -4   6  -1  421.84   18.12
  -4   6  -1  387.56   18.20
   4  -6   1  426.53   13.77
   4  -6   1  415.18   13.54
   4  -6   1  405.85   13.35
   4  -6   1  409.38   13.20
   4  -6   1  427.54   13.50
  -4   6  -2   -0.27    1.18
   4  -6   2    0.49    1.12
  -4   6  -2    1.78    1.45
   4  -6   2    1.04    0.78
   4  -6   2    1.72    1.62
   4  -6   2    0.43    0.65
   4  -6   2    0.83    0.63
   4  -6   2    1.07    0.62
   4  -6   2    0.89    0.73
   4  -6   3   88.97    6.55
  -4   6  -3   85.76    6.86
   4  -6   3   95.76    4.25
  -4   6  -3  107.40    7.84
   4  -6   3  100.37    4.09
   4  -6   3  102.20    4.06
   4  -6   3   92.79    3.93
   4  -6   3   99.42    4.14
   4  -6   4    3.09    0.83
   4  -6   4    2.71    0.80
   4  -6   4    1.79    0.80
   4  -6   4    2.07    0.72
   4  -6   4    2.64    0.73
  -4   6  -4    0.99    1.32
   4  -6   4    2.67    1.36
  -4   6  -5   96.07    7.57
   4  -6   5  105.81    4.38
   4  -6   5   91.92    6.93
   4  -6   5   97.52    4.12
   4  -6   5  106.82    4.24
   4  -6   5  102.25    4.01
   4  -6   6   53.41    2.71
   4  -6   6   55.81    2.70
   4  -6   6   48.75    2.51
   4  -6   7    6.39    0.94
   4  -6   7    7.31    1.02
   4  -6   7    7.19    1.02
   4  -6   7    5.48    0.82
   4  -6   8   24.31    1.53
   4  -6   8   24.77    1.65
   4  -6   8   27.21    1.69
   4  -6   9    6.01    0.76
   4  -6  10   41.53    2.02
   4  -6  11   26.71    1.41
   4  -5 -16   32.13    1.41
   4  -5 -16   31.65    1.43
   4  -5 -15    1.71    0.59
   4  -5 -15    2.06    0.58
   4  -5 -15    2.83    0.62
   4  -5 -14    7.08    0.97
   4  -5 -14    7.81    0.94
   4  -5 -14    7.64    0.93
   4  -5 -13   21.48    1.59
   4  -5 -13   18.94    1.42
   4  -5 -13   18.12    1.27
   4  -5 -12    0.69    0.76
   4  -5 -12    0.50    0.60
   4  -5 -11    0.46    0.77
   4  -5 -11   -0.04    0.63
   4  -5 -11    0.63    0.70
   4  -5 -10   41.19    2.13
   4  -5 -10   49.61    2.55
   4  -5 -10   46.04    2.43
   4  -5 -10   40.31    2.12
   4  -5  -9   83.06    3.61
   4  -5  -9   79.54    3.52
   4  -5  -9   86.60    3.54
   4  -5  -9   76.83    3.17
   4  -5  -9   78.85    3.55
   4  -5  -8   41.53    2.38
   4  -5  -8   47.51    2.46
   4  -5  -8   45.09    2.44
   4  -5  -8   44.13    2.33
   4  -5  -8   45.47    2.35
   4  -5  -8   42.18    2.11
   4  -5  -7    2.45    0.79
  -4   5   7    3.28    1.49
   4  -5  -7    4.57    1.60
   4  -5  -7    2.03    0.87
   4  -5  -7    3.93    0.77
   4  -5  -7    2.22    0.71
   4  -5  -7    4.82    0.94
   4  -5  -7    3.72    0.80
   4  -5  -7    4.62    0.79
   4  -5  -6   26.98    1.75
   4  -5  -6   25.11    1.71
   4  -5  -6   26.30    3.30
  -4   5   6   23.51    3.47
   4  -5  -6   28.16    1.80
   4  -5  -6   28.79    1.75
   4  -5  -6   27.74    1.82
   4  -5  -6   29.08    1.85
   4  -5  -6   28.40    1.78
   4  -5  -6   26.43    1.68
   4  -5  -6   27.21    1.82
   4  -5  -6   26.54    1.67
   4  -5  -5    0.52    0.62
   4  -5  -5    0.55    0.58
  -4   5   5    0.25    1.20
   4  -5  -5   -0.22    1.05
   4  -5  -5    0.30    0.62
   4  -5  -5    0.81    0.76
   4  -5  -5    0.92    0.69
   4  -5  -5    0.29    0.61
   4  -5  -5    0.81    0.56
   4  -5  -5    0.75    0.76
   4  -5  -5    0.42    0.54
   4  -5  -5    1.03    0.63
   4  -5  -5    0.15    0.64
  -4   5   4   44.41    4.27
   4  -5  -4   48.64    2.47
   4  -5  -4   44.20    2.25
   4  -5  -4   49.07    4.52
  -4   5   4   53.78    4.93
   4  -5  -4   46.94    2.34
   4  -5  -4   45.67    2.30
   4  -5  -4   49.45    2.48
   4  -5  -4   41.28    2.12
   4  -5  -4   50.03    2.44
   4  -5  -4   46.53    2.46
   4  -5  -4   46.98    2.38
   4  -5  -4   46.05    2.39
  -4   5   3  120.95    7.62
   4  -5  -3  107.09    4.40
   4  -5  -3  127.15    4.84
   4  -5  -3  122.18    7.55
  -4   5   3  122.37    7.80
   4  -5  -3  128.59    4.69
   4  -5  -3  118.04    4.56
   4  -5  -3  130.20    4.86
   4  -5  -3  128.28    4.78
   4  -5  -3  119.58    4.71
   4  -5  -3  126.61    4.78
  -4   5   2   20.12    3.09
   4  -5  -2   26.03    1.77
   4  -5  -2   25.39    1.70
   4  -5  -2   23.33    1.55
   4  -5  -2   24.39    1.57
   4  -5  -2   26.07    1.49
   4  -5  -2   25.44    1.74
  -4   5   2   27.11    3.58
   4  -5  -1   10.11    1.08
   4  -5  -1    8.19    1.04
  -4   5   1    8.57    2.19
   4  -5  -1    9.08    2.13
  -4   5   1    6.69    1.98
   4  -5  -1    8.43    1.07
   4  -5  -1    8.58    0.96
   4  -5  -1    8.79    1.15
   4  -5  -1    8.39    0.93
   4  -5   0   -0.16    0.57
   4  -5   0   -0.20    0.67
  -4   5   0   -0.52    1.10
   4  -5   0    0.45    1.11
   4  -5   0    0.16    0.62
   4  -5   0    0.47    0.68
   4  -5   0    0.05    0.52
   4  -5   0    0.11    0.47
   4  -5   1   21.75    3.21
  -4   5  -1   30.00    3.73
  -4   5  -1   33.31    4.15
   4  -5   1   31.27    2.04
   4  -5   1   31.88    1.94
   4  -5   1   29.26    1.82
   4  -5   1   28.83    1.81
   4  -5   1   27.36    1.63
   4  -5   1   29.85    1.80
  -4   5  -2    2.23    1.46
   4  -5   2    3.82    1.53
  -4   5  -2    6.22    2.05
  -4   5  -2    3.58    1.36
   4  -5   2    5.93    1.89
   4  -5   2    4.65    1.44
   4  -5   2    6.36    1.03
   4  -5   2    4.35    0.84
   4  -5   2    4.83    0.88
   4  -5   2    6.15    0.91
   4  -5   2    4.83    0.83
  -4   5  -3    0.98    1.19
   4  -5   3    0.44    1.04
  -4   5  -3    1.59    1.21
  -4   5  -3    0.59    1.43
   4  -5   3   -0.24    1.32
   4  -5   3    0.57    0.95
   4  -5   3    1.15    0.64
   4  -5   3    1.48    0.71
   4  -5   3    0.78    0.62
  -4   5  -4    1.30    1.27
   4  -5   4    0.97    0.78
   4  -5   4    0.47    0.68
   4  -5   4    1.25    1.14
   4  -5   4    0.74    1.23
   4  -5   4    0.57    0.58
  -4   5  -4    0.94    1.11
   4  -5   4    2.12    1.30
  -4   5  -5    0.22    1.08
  -4   5  -5    0.60    1.32
   4  -5   5    0.50    1.31
   4  -5   5   -0.23    1.26
  -4   5  -5    1.16    1.30
   4  -5   5    0.31    0.55
   4  -5   5    0.22    0.71
  -4   5  -6    3.65    1.66
  -4   5  -6    1.18    1.53
   4  -5   6    3.09    0.85
   4  -5   6    3.04    0.88
   4  -5   6    2.55    1.62
   4  -5   6    3.33    1.64
  -4   5  -6    3.93    1.70
  -4   5  -7   21.94    3.34
  -4   5  -7   20.68    3.39
   4  -5   7   29.59    1.95
   4  -5   7   29.85    1.93
   4  -5   7   28.28    3.63
   4  -5   7   21.96    3.37
  -4   5  -7   28.76    3.50
   4  -5   9    9.98    1.18
   4  -5  10    3.60    0.82
   4  -5  10    4.37    0.87
   4  -5  10    2.10    0.59
   4  -5  11  118.07    3.92
  -4   5 -11  115.64    3.89
   4  -5  12    2.85    0.58
   4  -5  12    2.63    0.56
  -4   5 -12    2.67    0.55
   4  -4 -17    1.67    0.39
   4  -4 -17    1.61    0.38
   4  -4 -16   76.02    2.85
   4  -4 -16   74.14    2.78
   4  -4 -16   71.13    2.89
   4  -4 -15   79.48    3.47
   4  -4 -15   79.93    3.34
   4  -4 -15   88.86    3.46
   4  -4 -15   91.10    3.34
   4  -4 -14  151.68    5.46
   4  -4 -14  144.85    5.30
   4  -4 -14  147.93    5.44
   4  -4 -13  126.94    4.74
   4  -4 -13  132.09    5.10
   4  -4 -13  133.93    4.96
   4  -4 -13  136.57    5.12
   4  -4 -12    0.78    0.71
   4  -4 -12    0.12    0.61
   4  -4 -12    0.11    0.73
   4  -4 -12    0.10    0.71
   4  -4 -11    0.88    0.74
   4  -4 -11    1.20    0.81
   4  -4 -11    1.26    0.68
   4  -4 -11    1.35    0.78
   4  -4 -11    2.87    0.86
   4  -4 -10   18.24    1.56
   4  -4 -10   15.27    1.31
   4  -4 -10   17.91    1.52
   4  -4 -10   18.97    1.56
   4  -4 -10   16.53    1.40
   4  -4 -10   17.94    1.50
   4  -4 -10   14.58    1.27
   4  -4  -9  114.44    4.49
   4  -4  -9  107.11    4.45
   4  -4  -9  106.24    4.16
   4  -4  -9  105.79    4.17
   4  -4  -9  114.74    4.45
   4  -4  -9  113.66    4.31
   4  -4  -9  109.29    4.26
   4  -4  -9  110.73    4.50
   4  -4  -9  109.29    4.49
   4  -4  -9  102.11    4.09
   4  -4  -8   13.46    1.26
   4  -4  -8   12.96    1.25
   4  -4  -8   10.79    1.09
  -4   4   8    5.94    1.81
   4  -4  -8    7.30    1.69
   4  -4  -8   11.21    1.09
   4  -4  -8   11.14    1.18
   4  -4  -8   12.58    1.29
   4  -4  -8   10.20    1.04
   4  -4  -8   10.62    1.09
   4  -4  -8   11.95    1.20
   4  -4  -8   12.71    1.23
   4  -4  -8    9.27    0.92
   4  -4  -7    4.68    0.87
   4  -4  -7    4.71    0.82
  -4   4   7    3.67    1.40
   4  -4  -7    4.96    1.46
   4  -4  -7    5.88    0.91
   4  -4  -7    4.94    0.79
   4  -4  -7    4.66    0.93
   4  -4  -7    5.08    0.86
   4  -4  -7    4.13    0.76
   4  -4  -7    4.61    0.76
   4  -4  -7    5.23    0.94
   4  -4  -7    4.78    0.82
   4  -4  -7    5.65    0.86
   4  -4  -7    6.28    0.81
   4  -4  -7    4.85    0.81
   4  -4  -6    4.21    0.73
   4  -4  -6    4.37    0.81
   4  -4  -6    4.16    0.81
   4  -4  -6    2.27    1.21
  -4   4   6    3.28    1.49
   4  -4  -6    5.12    0.84
   4  -4  -6    3.66    0.76
   4  -4  -6    5.97    0.93
   4  -4  -6    4.06    0.70
   4  -4  -6    3.91    0.74
   4  -4  -6    4.45    0.86
   4  -4  -6    3.84    0.80
   4  -4  -6    2.33    0.67
   4  -4  -6    2.45    0.73
  -4   4   5  129.80    7.41
   4  -4  -5  145.22    5.23
   4  -4  -5  135.43    5.17
   4  -4  -5  133.03    5.07
   4  -4  -5  138.63    7.67
   4  -4  -5  144.70    5.20
   4  -4  -5  142.75    5.23
   4  -4  -5  142.11    5.22
   4  -4  -5  146.51    5.17
   4  -4  -5  137.83    5.06
   4  -4  -5  143.52    5.31
   4  -4  -5  144.84    5.22
   4  -4  -5  149.87    5.25
  -4   4   4   16.86    2.61
   4  -4  -4   21.80    1.47
   4  -4  -4   18.51    1.34
   4  -4  -4   19.57    1.41
   4  -4  -4   22.75    2.95
   4  -4  -4   20.92    1.36
   4  -4  -4   20.79    1.44
   4  -4  -4   19.80    1.45
   4  -4  -4   22.39    1.41
   4  -4  -4   18.87    1.26
   4  -4  -4   20.08    1.42
   4  -4  -4   25.14    1.51
  -4   4   3   52.31    4.62
   4  -4  -3   48.28    2.32
   4  -4  -3   56.85    2.54
   4  -4  -3   50.70    2.41
   4  -4  -3   47.55    4.27
   4  -4  -3   56.19    2.58
   4  -4  -3   53.99    2.52
   4  -4  -3   51.76    2.35
   4  -4  -3   50.87    2.42
   4  -4  -3   48.11    2.45
   4  -4  -3   50.44    2.45
   4  -4  -3   49.77    2.42
  -4   4   2    0.63    1.21
   4  -4  -2    1.65    0.65
  -4   4   2    1.54    0.99
   4  -4  -2    1.29    0.63
   4  -4  -2    1.26    0.49
   4  -4  -2    1.32    0.68
   4  -4  -2    1.07    0.71
   4  -4  -2    0.60    0.64
   4  -4  -2    0.43    0.45
   4  -4  -1  459.51   14.17
   4  -4  -1  444.58   14.08
  -4   4   1  402.94   16.11
  -4   4   1  442.61   18.18
   4  -4  -1  447.08   17.74
   4  -4  -1  458.68   14.28
   4  -4  -1  427.69   13.95
   4  -4  -1  449.83   14.15
   4  -4  -1  448.65   13.94
   4  -4   0   34.05    1.95
   4  -4   0   35.44    1.96
  -4   4   0   44.31    4.36
  -4   4   0   37.17    3.42
   4  -4   0   31.56    2.75
   4  -4   0   36.48    3.58
   4  -4   0   30.08    3.41
   4  -4   0   38.53    1.95
   4  -4   0   38.67    2.11
   4  -4   0   38.88    2.05
   4  -4   0   39.75    1.82
   4  -4   0   38.08    1.94
   4  -4   1  327.08   10.87
   4  -4   1  342.92   10.95
  -4   4  -1  351.70   15.40
  -4   4  -1  328.85   13.68
   4  -4   1  330.86   12.98
   4  -4   1  329.94   14.01
   4  -4   1  327.34   14.21
   4  -4   1  327.31   10.75
   4  -4   1  349.56   10.98
   4  -4   1  334.45   10.73
   4  -4   1  340.83   10.91
   4  -4   2   60.81    2.75
   4  -4   2   62.75    2.78
   4  -4   2   63.29    4.85
  -4   4  -2   68.41    5.78
  -4   4  -2   56.43    4.64
   4  -4   2   53.66    4.27
   4  -4   2   58.67    4.73
   4  -4   2   57.45    2.74
   4  -4   2   64.17    2.85
   4  -4   2   63.66    2.73
  -4   4  -3   92.22    6.24
   4  -4   3   95.48    6.09
  -4   4  -3   83.80    6.28
   4  -4   3   87.49    5.83
   4  -4   3   98.88    6.35
   4  -4   3   88.09    3.70
   4  -4   3   95.86    3.74
   4  -4   3   95.93    3.87
   4  -4   3   93.89    3.75
  -4   4  -4    0.28    1.36
  -4   4  -4   -0.22    1.26
   4  -4   4    0.22    1.21
   4  -4   4   -0.41    1.12
  -4   4  -4    0.43    1.05
   4  -4   4    0.19    1.07
   4  -4   4    0.26    0.51
   4  -4   4   -0.04    0.58
   4  -4   4    0.25    0.64
  -4   4  -5   81.22    6.66
  -4   4  -5   87.31    6.32
   4  -4   5   78.60    5.86
  -4   4  -5   85.28    5.88
   4  -4   5   90.82    6.28
   4  -4   5   73.97    5.38
  -4   4  -5   65.66    5.44
   4  -4   5   79.64    3.28
   4  -4   5   87.54    3.62
   4  -4   6  131.05    8.12
   4  -4   6  131.69    8.11
  -4   4  -6  130.77    7.74
  -4   4  -6  125.25    8.13
   4  -4   6  139.68    5.29
   4  -4   6  137.83    5.22
   4  -4   7    9.14    2.32
   4  -4   7    5.55    1.89
  -4   4  -7    8.61    2.01
  -4   4  -7    9.77    2.45
  -4   4  -7    6.30    2.10
   4  -4   7    7.66    1.12
  -4   4  -8  132.95    8.62
  -4   4  -8  153.88    9.32
   4  -4   8  160.04    9.22
   4  -4   8  150.94    8.77
  -4   4  -8  145.81    8.36
   4  -4   9   99.91    4.25
   4  -4   9  106.88    4.34
   4  -4  10    0.85    0.71
   4  -4  10    0.58    0.72
   4  -4  11   32.96    1.84
   4  -4  11   33.66    1.90
  -4   4 -11   32.28    1.88
   4  -4  12   43.72    2.03
   4  -4  12   46.18    2.14
  -4   4 -12   43.27    2.09
   4  -4  13   21.55    1.20
  -4   4 -13   19.30    1.19
   4  -3 -17    2.69    0.57
   4  -3 -17    2.61    0.54
   4  -3 -16    8.10    0.82
   4  -3 -16    7.01    0.81
   4  -3 -16    7.84    0.91
   4  -3 -16    7.93    0.88
   4  -3 -15   37.34    1.94
   4  -3 -15   41.07    2.06
   4  -3 -15   37.88    2.04
   4  -3 -15   40.03    2.11
   4  -3 -14   44.17    2.28
   4  -3 -14   49.59    2.46
   4  -3 -14   42.44    2.34
   4  -3 -14   46.94    2.46
   4  -3 -13  387.92   12.55
   4  -3 -13  370.61   12.20
   4  -3 -13  367.45   11.95
   4  -3 -13  395.44   12.43
   4  -3 -13  356.70   12.25
   4  -3 -13  384.41   12.40
   4  -3 -12  331.24   11.04
   4  -3 -12  353.91   11.38
   4  -3 -12  329.63   10.84
   4  -3 -12  337.26   11.22
   4  -3 -12  319.93   11.09
   4  -3 -12  336.90   11.13
   4  -3 -11   13.37    1.41
   4  -3 -11   11.66    1.10
   4  -3 -11   13.70    1.30
   4  -3 -11   12.93    1.38
   4  -3 -11   11.91    1.28
   4  -3 -11   13.15    1.38
   4  -3 -11   11.96    1.24
   4  -3 -11   17.02    1.47
   4  -3 -10   86.85    3.82
   4  -3 -10   88.52    3.70
   4  -3 -10   88.69    3.55
   4  -3 -10   83.05    3.58
   4  -3 -10   94.73    3.91
   4  -3 -10   91.60    3.79
   4  -3 -10   81.35    3.65
   4  -3 -10   88.33    3.79
   4  -3 -10   81.57    3.49
   4  -3  -9    3.41    0.80
   4  -3  -9    3.94    0.87
   4  -3  -9    4.29    0.90
   4  -3  -9    4.24    0.85
   4  -3  -9    4.48    0.89
   4  -3  -9    4.45    0.85
   4  -3  -9    4.33    0.81
   4  -3  -9    3.53    0.90
   4  -3  -8    2.98    0.80
   4  -3  -8    2.89    1.16
   4  -3  -8    3.58    0.79
   4  -3  -8    3.70    0.77
   4  -3  -8    3.32    0.88
   4  -3  -8    3.43    0.82
   4  -3  -8    3.87    0.81
   4  -3  -8    3.46    0.80
   4  -3  -8    2.85    0.75
   4  -3  -8    3.94    0.80
   4  -3  -8    3.95    0.66
   4  -3  -8    4.28    0.75
   4  -3  -7   77.24    3.18
   4  -3  -7   80.96    3.30
   4  -3  -7   59.41    4.58
   4  -3  -7   84.14    3.28
   4  -3  -7   74.74    3.13
   4  -3  -7   74.24    3.13
   4  -3  -7   75.29    3.21
   4  -3  -7   74.74    3.10
   4  -3  -7   71.18    3.03
   4  -3  -7   72.85    3.11
   4  -3  -7   74.91    3.16
   4  -3  -7   65.00    2.91
   4  -3  -7   60.15    2.88
  -4   3   6  641.49   22.90
   4  -3  -6  650.78   20.20
   4  -3  -6  639.55   20.10
   4  -3  -6  664.58   20.05
   4  -3  -6  637.53   20.01
   4  -3  -6  650.20   20.14
   4  -3  -6  681.38   20.22
   4  -3  -6  671.96   20.09
   4  -3  -6  661.49   20.19
   4  -3  -6  646.80   20.03
   4  -3  -6  650.16   20.17
   4  -3  -6  638.06   20.05
   4  -3  -6  640.12   19.97
   4  -3  -6  670.53   23.26
  -4   3   5  196.55    8.97
   4  -3  -5  206.79    7.35
   4  -3  -5  202.87    7.32
   4  -3  -5  233.91    7.38
   4  -3  -5  240.21    7.43
   4  -3  -5  220.04    7.44
   4  -3  -5  209.95    7.37
   4  -3  -5  212.47    7.26
   4  -3  -5  213.12    7.39
   4  -3  -5  221.91    7.44
   4  -3  -5  262.83   10.70
   4  -3  -5  239.57   10.43
   4  -3  -4   41.11    2.07
   4  -3  -4   44.09    2.12
   4  -3  -4   41.47    2.08
   4  -3  -4   39.93    2.00
   4  -3  -4   39.72    1.99
   4  -3  -4   46.53    3.86
   4  -3  -4   40.39    3.71
  -4   3   4   39.48    3.25
   4  -3  -4   37.32    2.01
   4  -3  -3    2.31    0.53
   4  -3  -3    2.86    0.71
   4  -3  -3    3.21    0.69
  -4   3   3    2.47    1.10
   4  -3  -3    2.12    0.63
   4  -3  -3    2.79    0.63
   4  -3  -3    2.62    0.65
  -4   3   2    0.14    0.92
   4  -3  -2   -0.08    0.52
   4  -3  -2    0.12    0.55
   4  -3  -2    0.27    0.41
   4  -3  -2    0.27    0.40
   4  -3  -1   42.58    3.71
   4  -3  -1   40.94    3.64
   4  -3  -1   38.24    1.83
   4  -3  -1   36.47    1.77
  -4   3   1   40.51    3.54
   4  -3  -1   38.98    2.00
   4  -3  -1   33.95    2.62
   4  -3  -1   41.40    2.04
   4  -3  -1   39.26    1.99
   4  -3  -1   38.20    1.94
   4  -3  -1   36.14    1.89
   4  -3   0    1.06    0.96
   4  -3   0    0.17    0.84
   4  -3   0    1.12    0.52
   4  -3   0    0.93    0.47
  -4   3   0    0.33    1.06
   4  -3   0    1.16    0.83
   4  -3   0    0.60    0.62
   4  -3   0    1.14    0.53
   4  -3   0    1.18    0.59
  -4   3  -1  167.57    8.30
   4  -3   1  157.57    7.52
   4  -3   1  174.95    8.24
   4  -3   1  180.29    8.52
   4  -3   1  165.23    8.17
   4  -3   1  165.77    5.82
   4  -3   1  160.24    5.68
   4  -3   1  156.88    5.68
   4  -3   1  160.07    5.57
   4  -3   1  160.69    5.67
   4  -3   1  165.63    5.71
   4  -3   2  142.67    5.17
   4  -3   2  143.80    5.16
  -4   3  -2  147.13    7.85
   4  -3   2  142.79    7.29
   4  -3   2  143.45    7.55
   4  -3   2  162.87    7.99
   4  -3   2  143.32    7.66
   4  -3   2  139.73    5.17
   4  -3   2  145.96    5.17
   4  -3   2  149.41    5.27
   4  -3   2  144.28    5.14
   4  -3   3  415.74   15.89
   4  -3   3  416.82   15.93
   4  -3   3  435.26   16.18
  -4   3  -3  394.41   17.15
  -4   3  -3  396.97   16.33
   4  -3   3  370.88   12.79
   4  -3   3  415.30   12.86
   4  -3   3  418.18   12.85
   4  -3   3  418.09   13.02
   4  -3   3  400.88   12.89
   4  -3   4  124.98    6.87
   4  -3   4  135.01    7.47
   4  -3   4  136.98    7.45
  -4   3  -4  128.75    7.67
  -4   3  -4  139.40    8.47
   4  -3   4  114.98    4.62
   4  -3   4  129.75    4.63
   4  -3   4  125.62    4.62
   4  -3   4  129.14    4.80
   4  -3   5  123.73    7.10
  -4   3  -5  120.12    7.31
  -4   3  -5  134.81    8.59
  -4   3  -5  137.59    8.21
   4  -3   5  131.97    7.89
  -4   3  -5  143.53    7.46
   4  -3   5  145.12    7.89
   4  -3   5  134.84    4.87
   4  -3   5  142.72    5.28
   4  -3   5  141.87    5.23
  -4   3  -6    2.89    1.54
  -4   3  -6    4.06    1.76
   4  -3   6    4.48    1.80
   4  -3   6    3.79    1.57
  -4   3  -6    3.90    1.42
  -4   3  -7    4.23    1.86
   4  -3   7    1.51    1.29
   4  -3   7    1.00    1.34
  -4   3  -7    1.76    1.24
   4  -3   7    2.26    0.86
  -4   3  -7    1.55    1.41
   4  -3   8  182.78   10.29
   4  -3   8  190.01    9.74
  -4   3  -8  173.02    9.27
   4  -3   8  190.49    6.85
   4  -3   8  195.43    6.92
  -4   3  -8  188.26   10.52
   4  -3   9  891.94   27.07
   4  -3   9  877.56   26.98
   4  -3  10   91.90    3.91
   4  -3  10   96.82    4.02
  -4   3 -10   96.04    4.00
  -4   3 -11   76.62    3.35
   4  -3  11   77.71    3.26
   4  -3  11   75.75    3.32
  -4   3 -12   23.91    1.56
   4  -3  12   22.59    1.42
   4  -3  12   24.75    1.54
  -4   3 -13   12.35    1.02
   4  -3  13   14.28    0.94
   4  -3  13   12.44    0.99
   4  -2 -18   22.24    1.10
   4  -2 -18   19.91    1.00
   4  -2 -17    1.68    0.62
   4  -2 -17    2.08    0.57
   4  -2 -16    2.44    0.76
   4  -2 -16    1.52    0.55
   4  -2 -16    1.99    0.71
   4  -2 -15    7.52    1.08
   4  -2 -15    9.09    1.02
   4  -2 -15   10.53    1.08
   4  -2 -15    9.67    1.09
   4  -2 -14  376.21   12.19
   4  -2 -14  359.57   11.89
   4  -2 -14  376.90   12.09
   4  -2 -14  369.99   12.31
   4  -2 -14  364.94   12.09
   4  -2 -13  293.44   10.09
   4  -2 -13  290.42   10.21
   4  -2 -13  298.42   10.40
   4  -2 -13  310.67   10.29
   4  -2 -12  148.58    5.74
   4  -2 -12  155.24    5.81
   4  -2 -12  151.88    5.66
   4  -2 -12  157.22    5.83
   4  -2 -12  143.55    5.40
   4  -2 -12  149.60    5.83
   4  -2 -12  148.22    5.73
   4  -2 -11  191.28    6.67
   4  -2 -11  187.29    6.76
   4  -2 -11  187.00    6.87
   4  -2 -11  190.53    6.84
   4  -2 -11  168.50    6.36
  -4   2  11  176.46    9.82
   4  -2 -11  195.83    6.62
   4  -2 -11  197.31    6.84
   4  -2 -11  185.96    6.95
   4  -2 -11  192.05    6.84
   4  -2 -10    2.86    0.94
   4  -2 -10    4.07    0.89
   4  -2 -10    1.72    0.65
   4  -2 -10    2.63    0.90
   4  -2 -10    2.86    0.78
  -4   2  10    3.40    1.54
   4  -2 -10    2.93    0.84
   4  -2 -10    3.08    0.75
   4  -2 -10    3.05    0.91
   4  -2 -10    2.98    0.87
   4  -2  -9   65.56    2.99
   4  -2  -9   65.16    2.86
   4  -2  -9   58.71    2.94
   4  -2  -9   60.31    2.85
   4  -2  -9   62.54    2.94
   4  -2  -9   63.12    2.96
   4  -2  -9   65.63    2.98
   4  -2  -9   66.48    3.00
   4  -2  -9   65.63    2.98
   4  -2  -9   68.17    2.87
  -4   2   9   54.50    4.58
   4  -2  -8   11.29    1.21
   4  -2  -8   11.01    1.15
   4  -2  -8    9.54    0.99
   4  -2  -8    7.89    0.84
   4  -2  -8    8.03    0.84
   4  -2  -8   12.08    1.18
   4  -2  -8   10.39    1.11
   4  -2  -8   10.40    1.13
   4  -2  -8   10.36    1.09
   4  -2  -8    9.40    1.08
   4  -2  -8    9.82    1.03
   4  -2  -8    9.53    1.06
   4  -2  -8    6.14    1.56
   4  -2  -7  178.17    6.26
   4  -2  -7  179.83    6.05
   4  -2  -7  172.75    6.00
   4  -2  -7  175.37    6.22
   4  -2  -7  177.28    6.21
   4  -2  -7  188.91    6.20
   4  -2  -7  179.03    6.22
   4  -2  -7  173.60    6.12
   4  -2  -7  177.01    6.19
   4  -2  -7  171.33    6.17
   4  -2  -7  172.09    6.16
   4  -2  -7  183.62    8.60
   4  -2  -6   47.67    2.34
   4  -2  -6   49.78    2.34
   4  -2  -6   49.91    2.21
   4  -2  -6   46.41    2.23
   4  -2  -6   46.86    2.25
   4  -2  -6   45.16    2.21
   4  -2  -6   50.43    3.96
   4  -2  -6   48.64    3.87
   4  -2  -6   52.91    2.29
   4  -2  -6   46.08    2.28
   4  -2  -6   45.27    2.24
   4  -2  -5    5.15    1.49
   4  -2  -5    2.98    1.21
   4  -2  -5    2.23    0.62
   4  -2  -5    2.20    0.68
   4  -2  -5    3.66    0.66
  -4   2   4  176.86    8.03
   4  -2  -4  150.97    5.20
   4  -2  -4  158.68    5.45
   4  -2  -4  175.70    8.02
   4  -2  -4  151.02    7.83
   4  -2  -3   94.04    4.41
   4  -2  -3  106.78    3.81
  -4   2   3  105.43    6.01
   4  -2  -2  255.82    9.56
   4  -2  -2  260.38    8.31
   4  -2  -2  258.39    8.39
   4  -2  -2  294.38   11.40
   4  -2  -2  249.53   10.98
  -4   2   2  287.67   11.37
  -4   2   1    6.98    1.70
   4  -2  -1    6.82    0.76
   4  -2  -1    7.12    1.30
   4  -2  -1    8.45    0.83
   4  -2  -1    8.30    1.70
   4  -2  -1    6.81    1.62
   4  -2   0  123.45    4.31
   4  -2   0  117.02    4.17
   4  -2   0  121.86    4.22
   4  -2   0  119.52    5.88
   4  -2   0  113.21    4.31
   4  -2   0  125.47    6.60
   4  -2   0  113.40    6.33
  -4   2  -1 1011.65   33.48
   4  -2   1  977.98   29.84
   4  -2   1  972.98   29.76
   4  -2   1 1022.42   32.42
   4  -2   1 1023.84   32.56
   4  -2   1  987.34   29.84
   4  -2   1 1079.60   33.29
   4  -2   1  991.10   32.98
  -4   2  -2  106.87    6.60
   4  -2   2  117.43    6.35
   4  -2   2  124.43    6.33
   4  -2   2  110.00    4.27
   4  -2   2  117.38    4.26
   4  -2   2  115.57    4.24
   4  -2   2  127.28    6.65
   4  -2   2  119.28    6.39
   4  -2   3  407.88   15.24
   4  -2   3  367.02   14.83
  -4   2  -3  412.58   14.40
   4  -2   3  424.86   15.15
   4  -2   3  388.33   15.35
  -4   2  -3  411.56   16.03
   4  -2   3  380.93   12.24
   4  -2   3  374.71   12.22
   4  -2   3  389.90   12.42
   4  -2   3  393.31   12.38
   4  -2   4   83.12    5.44
   4  -2   4   95.60    6.01
  -4   2  -4   93.19    5.20
   4  -2   4   89.37    5.45
   4  -2   4   81.99    5.83
  -4   2  -4   86.13    6.10
   4  -2   4   90.80    3.48
   4  -2   4   90.70    3.65
   4  -2   5  318.83   14.02
  -4   2  -5  313.32   14.26
  -4   2  -5  313.28   14.11
   4  -2   5  328.04   13.84
  -4   2  -5  327.61   12.63
   4  -2   5  331.72   13.15
   4  -2   5  300.67   12.68
   4  -2   5  312.97   10.42
   4  -2   5  310.91   10.43
  -4   2  -6    1.24    1.42
   4  -2   6    5.16    1.51
   4  -2   6    2.29    1.46
  -4   2  -6    3.57    1.30
   4  -2   6    2.95    0.89
   4  -2   6    2.97    1.54
  -4   2  -6    4.11    1.73
   4  -2   7  219.68   10.21
  -4   2  -7  213.52   10.03
   4  -2   7  234.43    7.82
   4  -2   7  197.77   11.22
  -4   2  -7  192.70   10.86
   4  -2   8  426.92   14.03
   4  -2   8  435.89   14.11
  -4   2  -8  444.63   14.12
   4  -2   8  405.70   18.41
  -4   2  -9   51.23    2.68
   4  -2   9   52.07    5.08
   4  -2   9   52.91    2.65
   4  -2   9   49.78    2.66
   4  -2   9   44.87    4.95
  -4   2  -9   42.89    4.78
  -4   2 -10   60.64    2.98
   4  -2  10   60.09    2.85
   4  -2  10   60.22    2.93
  -4   2 -11   47.93    2.49
   4  -2  11   45.04    2.30
   4  -2  11   47.03    2.44
  -4   2 -12   25.34    1.68
   4  -2  12   27.01    1.53
   4  -2  12   27.08    1.65
  -4   2 -13    0.91    0.57
   4  -2  13    1.15    0.54
  -4   2 -14    3.17    0.55
   4  -1 -18   38.84    1.66
   4  -1 -18   37.95    1.64
   4  -1 -17   -0.36    0.62
   4  -1 -17   -0.10    0.54
   4  -1 -16   42.55    2.12
   4  -1 -16   38.27    1.99
   4  -1 -16   40.49    2.09
   4  -1 -15   11.99    1.27
   4  -1 -15   10.57    1.24
   4  -1 -15   14.18    1.31
   4  -1 -15   11.52    1.12
   4  -1 -15   12.25    1.27
   4  -1 -14    7.64    1.23
   4  -1 -14    6.77    1.01
   4  -1 -14    6.55    0.86
   4  -1 -14    6.98    1.14
   4  -1 -14    7.59    1.15
   4  -1 -13    8.02    1.25
   4  -1 -13    8.17    1.13
   4  -1 -13    9.26    1.25
   4  -1 -13    7.66    1.00
   4  -1 -13    7.98    1.20
  -4   1  13    7.97    2.22
   4  -1 -12   91.66    4.01
   4  -1 -12   92.63    4.00
   4  -1 -12   95.49    4.03
   4  -1 -12   95.86    4.09
   4  -1 -12   94.59    3.83
   4  -1 -12   91.24    4.09
   4  -1 -12   88.92    3.99
   4  -1 -11    1.68    0.97
   4  -1 -11    1.39    0.82
   4  -1 -11    1.88    0.66
   4  -1 -11    1.34    0.72
   4  -1 -11    1.39    0.78
  -4   1  11    0.97    1.25
   4  -1 -11    1.58    0.83
   4  -1 -11    1.44    0.83
   4  -1 -11    1.62    0.77
   4  -1 -10   29.41    1.95
   4  -1 -10   25.86    1.82
   4  -1 -10   29.37    1.82
   4  -1 -10   26.83    1.75
   4  -1 -10   28.68    1.88
   4  -1 -10   29.06    1.90
   4  -1 -10   25.28    1.63
  -4   1  10   26.36    3.33
   4  -1  -9   13.56    1.40
   4  -1  -9   14.14    1.33
   4  -1  -9   17.50    2.20
   4  -1  -9   17.09    1.38
   4  -1  -9   17.51    1.39
   4  -1  -9   16.98    1.39
   4  -1  -9   18.54    1.46
   4  -1  -9   17.83    1.31
   4  -1  -9   19.95    1.49
  -4   1   9   15.55    2.46
  -4   1   8  169.03    8.40
   4  -1  -8  177.71    5.93
   4  -1  -8  175.18    6.23
   4  -1  -8  174.62    6.22
  -4   1   8  166.97    8.08
   4  -1  -8  163.81    8.05
   4  -1  -8  177.21    6.11
   4  -1  -8  172.49    6.15
   4  -1  -8  181.89    6.24
   4  -1  -8  174.84    6.11
   4  -1  -8  167.94    6.16
   4  -1  -8  169.31    6.15
   4  -1  -8  177.15    6.08
   4  -1  -8  161.24    5.86
  -4   1   7   75.30    4.86
   4  -1  -7   80.28    3.43
   4  -1  -7   79.26    3.40
   4  -1  -7   79.13    3.37
   4  -1  -7   83.05    3.36
   4  -1  -7   81.82    3.41
   4  -1  -7   90.38    3.29
   4  -1  -7   82.39    3.37
   4  -1  -7   80.96    3.32
   4  -1  -7   85.47    3.43
  -4   1   7   89.94    5.24
   4  -1  -7   88.24    5.23
   4  -1  -6    0.33    0.60
   4  -1  -6    0.46    0.61
   4  -1  -6   -0.11    0.51
   4  -1  -6    0.24    0.61
   4  -1  -6    0.15    0.99
   4  -1  -6    0.46    0.48
   4  -1  -5  178.32    6.05
   4  -1  -5  189.70    6.28
   4  -1  -5  198.58    8.73
   4  -1  -4    0.03    0.49
   4  -1  -4    0.07    0.45
   4  -1  -4   -0.28    0.58
   4  -1  -4    0.15    0.95
   4  -1  -3   42.53    1.93
   4  -1  -3   43.48    2.77
   4  -1  -2   41.91    2.85
   4  -1  -2   37.60    1.75
   4  -1  -2   38.59    1.85
   4  -1  -2   46.31    3.54
   4  -1  -2   41.01    3.42
  -4   1   2   41.13    3.57
   4  -1  -1   15.50    1.05
   4  -1  -1   16.28    1.13
   4  -1  -1   13.41    0.94
   4  -1  -1   12.90    1.78
   4  -1  -1   13.29    1.03
   4  -1  -1   10.92    1.94
   4  -1  -1   13.26    1.97
  -4   1   0  153.88    7.77
   4  -1   0  140.85    5.04
   4  -1   0  142.43    4.95
   4  -1   0  147.75    6.84
   4  -1   0  148.63    5.09
   4  -1   0  166.33    7.51
  -4   1  -1   91.12    5.69
   4  -1   1   82.83    3.28
   4  -1   1   81.48    3.21
   4  -1   1   95.77    5.25
   4  -1   1   83.03    3.25
   4  -1   1   95.09    5.35
   4  -1   2   21.80    2.52
  -4   1  -2   19.40    2.74
   4  -1   2   16.67    2.24
   4  -1   2   24.43    2.66
   4  -1   2   21.72    1.32
   4  -1   2   22.56    1.39
   4  -1   2   19.05    1.30
   4  -1   3   31.54    3.07
  -4   1  -3   40.46    3.84
  -4   1  -3   31.88    1.67
   4  -1   3   31.06    3.26
   4  -1   3   32.18    2.79
   4  -1   3   33.44    3.26
   4  -1   3   29.85    1.66
   4  -1   3   33.75    1.78
  -4   1  -4   51.01    3.85
   4  -1   4   48.98    3.90
  -4   1  -4   53.12    2.41
   4  -1   4   51.87    4.37
   4  -1   4   50.51    3.67
   4  -1   4   46.49    4.18
   4  -1   4   55.44    2.39
   4  -1   4   53.87    2.50
   4  -1   4   52.31    2.47
   4  -1   5  453.84   18.19
  -4   1  -5  451.64   16.62
   4  -1   5  432.59   16.80
   4  -1   5  454.61   14.63
  -4   1  -5  475.49   14.59
   4  -1   5  480.01   18.33
   4  -1   6   24.99    3.43
  -4   1  -6   23.07    3.30
   4  -1   6   26.65    1.74
  -4   1  -6   26.78    1.72
   4  -1   7   42.68    4.65
  -4   1  -7   40.14    4.26
  -4   1  -7   43.17    4.68
   4  -1   7   59.80    2.75
   4  -1   7   55.04    2.72
  -4   1  -7   53.08    2.69
   4  -1   7   56.22    5.07
  -4   1  -8    0.79    1.36
  -4   1  -8   -0.17    0.76
   4  -1   8   -0.75    1.44
   4  -1   8   -0.06    0.77
   4  -1   8    0.42    0.76
   4  -1   8    0.84    1.45
  -4   1  -9  156.77    5.75
   4  -1   9  133.48    8.62
   4  -1   9  144.13    5.49
   4  -1   9  151.52    5.67
   4  -1   9  117.87    8.60
  -4   1  -9  127.50    8.57
  -4   1 -10   22.61    1.73
   4  -1  10   22.28    1.61
   4  -1  10   22.40    1.68
  -4   1 -11   67.84    3.15
   4  -1  11   68.49    2.84
   4  -1  11   62.49    2.98
  -4   1 -12    0.87    0.64
   4  -1  12    0.34    0.61
  -4   1 -13   19.20    1.32
  -4   1 -13   18.02    1.27
   4  -1  13   17.88    1.19
   4   0 -18    0.80    0.42
   4   0 -18    1.21    0.46
   4   0 -17   44.46    2.10
   4   0 -17   50.16    2.14
   4   0 -17   48.75    2.18
   4   0 -16   63.84    2.87
   4   0 -16   68.22    2.91
   4   0 -16   67.72    2.94
   4   0 -15    8.27    1.11
   4   0 -15    6.85    1.11
   4   0 -15    7.85    1.10
   4   0 -14    3.90    0.82
   4   0 -14    4.15    0.97
   4   0 -14    4.94    1.02
   4   0 -14    3.60    1.08
   4   0 -14    3.96    0.96
   4   0 -13   28.34    2.05
   4   0 -13   25.48    1.79
   4   0 -13   28.20    1.84
   4   0 -13   30.42    1.99
   4   0 -13   28.85    1.99
   4   0 -13   28.64    1.95
  -4   0  13   22.66    3.48
   4   0 -12   27.72    1.98
   4   0 -12   26.00    1.80
   4   0 -12   18.32    1.39
   4   0 -12   26.42    1.77
   4   0 -12   26.80    1.89
   4   0 -12   22.05    1.72
   4   0 -12   23.78    1.82
  -4   0  12   20.49    3.26
   4   0 -11   94.93    4.14
   4   0 -11  101.82    3.89
   4   0 -11   95.67    3.95
   4   0 -11  108.84    4.24
   4   0 -11  105.00    4.31
   4   0 -11  103.89    4.27
   4   0 -11   98.60    3.93
   4   0 -11  108.59    4.36
  -4   0  11   90.25    6.83
   4   0 -10    5.62    0.93
   4   0 -10    4.66    0.90
   4   0 -10    5.51    1.01
   4   0 -10    5.47    0.95
   4   0 -10    4.81    0.81
   4   0 -10    5.52    0.96
   4   0 -10    5.02    1.02
   4   0 -10    4.70    0.96
  -4   0  10    5.02    1.77
  -4   0   9    6.35    1.78
   4   0  -9    7.38    1.05
   4   0  -9    7.59    0.96
   4   0  -9    8.73    1.08
   4   0  -9    7.66    0.97
   4   0  -9    6.33    0.91
   4   0  -9    7.03    1.02
   4   0  -9    8.06    1.07
   4   0  -9    6.65    1.44
   4   0  -8   12.18    1.93
  -4   0   8   11.86    2.02
  -4   0   8   21.20    2.80
   4   0  -8   19.74    1.53
   4   0  -8   20.32    1.44
   4   0  -8   11.71    1.07
   4   0  -8   18.32    1.30
   4   0  -8   18.55    1.31
   4   0  -8   18.62    1.39
   4   0  -8   16.96    1.37
   4   0  -8   16.53    1.36
   4   0  -8   15.56    1.25
   4   0  -8   11.59    1.02
  -4   0   7  127.05    6.81
   4   0  -7  133.49    5.00
   4   0  -7  123.77    4.92
  -4   0   7  147.79    7.15
   4   0  -7  147.97    7.15
   4   0  -7  133.24    4.83
   4   0  -7  138.22    5.00
   4   0  -7  134.90    4.97
   4   0  -7  128.30    4.86
   4   0  -7  142.08    4.86
  -4   0   6   72.37    4.42
   4   0  -6   68.78    2.94
   4   0  -6   69.15    2.93
   4   0  -6   72.83    2.95
   4   0  -6   67.39    2.86
   4   0  -6   61.93    2.79
   4   0  -6   66.06    2.87
   4   0  -6   64.08    2.76
  -4   0   6   59.46    4.34
   4   0  -6   61.72    4.42
   4   0  -5   35.08    3.10
  -4   0   5   36.15    3.14
   4   0  -5   35.24    1.73
   4   0  -5   30.12    1.49
   4   0  -4  289.64    9.04
   4   0  -4  277.19    8.89
   4   0  -4  276.20    9.10
  -4   0   4  275.45   11.41
   4   0  -4  294.26   11.63
   4   0  -3 1007.95   30.70
  -4   0   3 1039.99   33.53
   4   0  -3 1068.01   32.64
   4   0  -2  341.23   10.90
   4   0  -2  333.32   12.66
   4   0  -2  345.83   10.97
  -4   0   2  357.55   13.47
   4   0  -2  360.69   13.57
   4   0  -1  162.67    5.68
   4   0  -1  158.57    5.53
   4   0  -1  168.44    7.50
   4   0  -1  170.78    5.72
   4   0  -1  169.00    7.88
   4   0   0  317.77   12.23
   4   0   0  305.91    9.83
   4   0   0  298.65    9.87
   4   0   0  311.55    9.93
  -4   0   0  304.47   12.35
   4   0   0  328.19   12.53
   4   0   1   13.84    2.02
  -4   0  -1    9.02    1.82
   4   0   1    9.58    1.86
   4   0   1    8.30    1.33
   4   0   1   12.04    1.03
   4   0   1   12.10    1.07
   4   0   1   11.55    1.03
   4   0   1   12.53    1.02
   4   0   2    0.91    0.89
  -4   0  -2    1.19    1.14
   4   0   2    0.36    0.74
   4   0   2    1.39    1.12
   4   0   2    1.14    1.16
   4   0   2    1.47    0.58
   4   0   2    1.43    0.60
   4   0   2    0.94    0.67
   4   0   3    4.12    1.31
  -4   0  -3    5.94    1.51
  -4   0  -3    6.39    1.85
   4   0   3    4.06    1.28
   4   0   3    3.13    1.57
  -4   0  -3    3.59    0.68
   4   0   3    3.75    1.50
   4   0   3    5.09    0.79
   4   0   3    5.30    0.83
   4   0   3    4.71    0.82
   4   0   4   42.68    3.90
   4   0   4   44.74    4.32
  -4   0  -4   44.56    2.17
  -4   0  -4   52.62    4.53
   4   0   4   42.36    3.57
  -4   0  -4   40.50    3.46
   4   0   4   44.27    2.23
   4   0   5  966.15   33.81
   4   0   5  991.22   34.60
  -4   0  -5 1048.17   34.45
  -4   0  -5  930.03   32.02
   4   0   5  987.34   29.98
  -4   0  -5  994.19   29.96
   4   0   6   75.62    6.00
   4   0   6   70.87    6.10
  -4   0  -6   83.38    6.25
   4   0   6   86.10    3.61
   4   0   6   86.95    3.66
  -4   0  -6   85.52    3.63
   4   0   6   79.04    5.97
   4   0   7  128.18    8.73
  -4   0  -7  135.84    8.62
   4   0   7  155.52    5.70
   4   0   7  150.69    5.61
   4   0   7  150.55    5.73
  -4   0  -7  164.43    5.86
   4   0   7  153.14    8.86
  -4   0  -8   25.74    3.62
   4   0   8   34.20    1.96
   4   0   8   34.85    2.12
  -4   0  -8   33.05    2.10
   4   0   8   34.67    4.05
  -4   0  -9    2.20    1.46
  -4   0  -9    2.54    0.88
   4   0   9    0.99    1.38
   4   0   9    2.27    0.79
   4   0   9    2.12    0.82
   4   0   9    3.12    1.59
  -4   0 -10    0.18    0.74
   4   0  10    1.09    0.66
   4   0  10    0.64    0.71
  -4   0 -11    8.95    1.16
  -4   0 -11    8.27    1.08
   4   0  11    8.05    1.02
  -4   0 -12    8.06    1.03
  -4   0 -12    7.98    0.99
   4   0  12    8.65    0.96
  -4   0 -13    7.55    0.86
  -4   0 -13    8.16    0.89
  -4   0 -14   10.17    0.80
   4   1 -18  131.12    4.30
   4   1 -18  128.79    4.31
   4   1 -17  103.57    3.75
   4   1 -17   99.42    3.75
   4   1 -17  102.89    3.66
   4   1 -16   27.21    1.70
   4   1 -16   31.90    1.84
   4   1 -16   31.24    1.72
   4   1 -15    0.59    0.74
   4   1 -15    0.76    0.61
   4   1 -15    1.10    0.75
   4   1 -14   30.49    1.83
   4   1 -14   26.39    1.84
   4   1 -14   27.84    1.69
   4   1 -14   29.03    1.89
   4   1 -13    5.08    1.05
   4   1 -13    5.58    1.02
   4   1 -13    4.86    1.05
   4   1 -13    5.07    0.80
   4   1 -12   13.73    1.49
   4   1 -12   11.10    1.11
   4   1 -12   14.01    1.41
   4   1 -12   10.03    1.30
   4   1 -12   11.59    1.30
   4   1 -12   10.22    1.01
  -4  -1  12    8.16    2.28
   4   1 -11   39.31    2.33
   4   1 -11   29.03    1.76
   4   1 -11   33.56    2.08
   4   1 -11   29.17    1.99
   4   1 -11   33.12    2.06
   4   1 -11   30.22    1.81
  -4  -1  11   31.94    3.98
   4   1 -10  417.27   13.42
   4   1 -10  419.25   13.01
   4   1 -10  408.24   13.33
   4   1 -10  405.83   13.31
   4   1 -10  406.24   13.33
   4   1 -10  412.24   13.41
   4   1 -10  407.52   13.11
  -4  -1  10  357.87   16.70
  -4  -1   9   98.12    6.90
   4   1  -9  117.34    4.68
   4   1  -9  123.74    4.33
   4   1  -9  115.18    4.59
   4   1  -9  111.56    4.61
   4   1  -9  115.58    4.47
   4   1  -9  116.70    4.58
   4   1  -9  110.82    6.26
   4   1  -8    0.49    0.89
  -4  -1   8    1.44    1.12
   4   1  -8    2.19    0.86
  -4  -1   8    4.80    1.64
   4   1  -8    3.00    0.68
   4   1  -8    2.68    0.81
   4   1  -8    0.87    0.73
   4   1  -8    5.01    0.82
   4   1  -8    1.46    0.53
   4   1  -7  344.70   12.89
  -4  -1   7  330.13   12.72
   4   1  -7  293.11    9.99
  -4  -1   7  284.77   12.54
   4   1  -7  294.62    9.70
   4   1  -7  300.99    9.98
   4   1  -7  308.80   10.04
   4   1  -7  299.12    9.95
   4   1  -7  299.87    9.98
   4   1  -7  315.61    9.91
   4   1  -6   33.40    3.29
  -4  -1   6   36.58    3.39
  -4  -1   6   38.74    3.47
   4   1  -6   43.04    2.14
   4   1  -6   38.07    2.03
   4   1  -6   38.66    2.05
   4   1  -6   41.63    2.10
   4   1  -6   35.92    1.95
   4   1  -5    7.81    0.88
   4   1  -5    7.72    1.68
  -4  -1   5    7.65    1.71
  -4  -1   5    1.78    0.94
   4   1  -5    3.27    0.85
   4   1  -5    6.88    0.70
   4   1  -5    3.30    0.79
   4   1  -5    4.30    0.81
   4   1  -5    4.49    0.87
   4   1  -5    5.88    0.77
  -4  -1   4  858.86   29.82
   4   1  -4  911.36   30.16
  -4  -1   4  966.78   29.23
   4   1  -4  848.78   26.77
   4   1  -4  919.77   27.11
   4   1  -4  908.13   26.92
   4   1  -3 3674.94  109.34
  -4  -1   3 3487.56  108.55
   4   1  -3 3657.38  106.82
   4   1  -3 3620.17  106.88
  -4  -1   3 3721.34  110.12
   4   1  -2  482.14   17.25
  -4  -1   2  502.23   17.88
   4   1  -2  488.05   17.89
   4   1  -2  472.53   15.00
   4   1  -1  191.61    8.80
   4   1  -1  200.75    6.80
   4   1  -1  210.28    9.34
  -4  -1   0  102.10    6.11
   4   1   0   82.99    5.08
   4   1   0  100.57    5.62
   4   1   0   89.78    3.59
  -4  -1   0   96.86    5.69
   4   1   0   95.74    5.64
   4   1   1    2.60    1.20
  -4  -1  -1    4.17    1.39
  -4  -1  -1    6.96    1.83
   4   1   1    5.82    1.49
   4   1   1    4.29    1.48
   4   1   1    4.38    0.75
  -4  -1  -1    4.81    0.70
   4   1   1    5.33    0.83
   4   1   1    5.71    0.80
   4   1   2    4.70    1.41
  -4  -1  -2    4.84    1.54
  -4  -1  -2    3.31    1.60
   4   1   2    2.36    1.35
   4   1   2    2.85    1.31
   4   1   2    4.29    0.70
   4   1   2    4.58    0.79
   4   1   2    2.57    0.72
   4   1   3  509.01   18.67
  -4  -1  -3  513.52   18.76
  -4  -1  -3  568.70   20.00
   4   1   3  470.26   18.02
   4   1   3  519.83   19.71
  -4  -1  -3  506.44   15.90
   4   1   3  497.98   15.85
   4   1   3  520.68   15.95
   4   1   4  331.22   14.14
   4   1   4  370.56   15.55
  -4  -1  -4  363.34   11.61
  -4  -1  -4  383.06   15.30
   4   1   4  344.59   13.92
  -4  -1  -4  338.05   13.85
  -4  -1  -4  360.61   11.45
   4   1   4  359.43   11.56
   4   1   5    1.24    1.07
   4   1   5    0.76    1.27
  -4  -1  -5    1.20    0.74
   4   1   5    1.52    1.46
  -4  -1  -5    0.44    1.25
  -4  -1  -5    0.15    0.94
   4   1   5    0.70    0.73
  -4  -1  -5    0.89    0.59
   4   1   5    0.76    0.70
   4   1   6   65.69    5.54
   4   1   6   71.26    6.13
  -4  -1  -6   58.49    5.29
  -4  -1  -6   73.43    3.24
   4   1   6   73.67    3.17
   4   1   6   77.57    3.38
  -4  -1  -6   75.78    3.35
   4   1   6   70.42    5.60
   4   1   7  235.41   12.76
   4   1   7  253.37   13.44
  -4  -1  -7  253.08   12.56
  -4  -1  -7  284.39    9.41
   4   1   7  281.86    9.47
   4   1   7  276.31    9.20
  -4  -1  -7  286.67    9.55
   4   1   7  275.91   13.03
  -4  -1  -8   10.59    2.30
  -4  -1  -8   13.23    1.41
   4   1   8   10.39    2.48
  -4  -1  -8   14.45    1.36
   4   1   8   16.88    1.48
   4   1   8   14.01    1.23
   4   1   8    9.16    2.40
   4   1   8    8.26    2.37
  -4  -1  -9   77.70    3.51
   4   1   9   76.82    3.47
  -4  -1  -9   79.77    3.62
  -4  -1 -10    0.98    0.72
  -4  -1 -10    0.99    0.78
  -4  -1 -11  233.18    8.17
  -4  -1 -11  246.56    8.32
  -4  -1 -12   86.59    3.51
  -4  -1 -12   89.09    3.59
  -4  -1 -13    2.16    0.56
  -4  -1 -13    2.45    0.54
   4   2 -17    5.64    0.69
   4   2 -16    1.79    0.65
   4   2 -16    1.46    0.62
   4   2 -16    1.95    0.83
   4   2 -15   11.09    1.03
   4   2 -15    9.40    1.04
   4   2 -15    8.20    0.87
   4   2 -15    8.62    1.01
   4   2 -15   10.64    1.25
   4   2 -14    9.12    1.15
   4   2 -14    8.90    0.99
   4   2 -14    8.39    1.08
   4   2 -14    7.59    1.05
   4   2 -14    8.20    1.29
   4   2 -13    7.87    1.09
   4   2 -13    7.03    0.94
   4   2 -13    8.04    1.12
   4   2 -13    7.71    1.10
   4   2 -13    8.66    1.31
   4   2 -12   66.95    3.25
   4   2 -12   66.38    2.93
   4   2 -12   62.75    3.05
   4   2 -12   61.34    2.79
   4   2 -12   68.80    3.16
   4   2 -12   61.12    3.01
   4   2 -11  121.90    4.87
   4   2 -11  119.50    4.55
   4   2 -11  119.31    4.72
   4   2 -11  121.48    4.81
   4   2 -11  116.05    4.51
   4   2 -11  110.38    4.62
   4   2 -10    1.49    1.03
   4   2 -10    3.18    0.72
   4   2 -10    2.14    0.83
   4   2 -10    2.12    0.90
   4   2 -10    2.83    0.75
  -4  -2  10    0.79    1.29
   4   2  -9   24.46    2.80
   4   2  -9   28.36    1.96
  -4  -2   9   29.27    3.74
   4   2  -9   27.39    1.81
   4   2  -9   27.11    1.87
   4   2  -9   30.74    1.82
   4   2  -9   25.84    1.80
   4   2  -9   24.41    1.57
   4   2  -8   12.23    2.07
  -4  -2   8   11.61    2.07
   4   2  -8    6.53    1.14
  -4  -2   8    5.95    1.93
   4   2  -8    8.93    1.08
   4   2  -8    7.88    1.14
   4   2  -8    8.62    1.10
   4   2  -8   10.80    1.04
   4   2  -7  218.09   10.28
  -4  -2   7  232.58   10.39
  -4  -2   7  217.90   10.70
   4   2  -7  229.65    7.79
   4   2  -7  223.86    7.71
   4   2  -7  231.00    7.84
   4   2  -7  225.55    7.77
   4   2  -7  221.09    7.68
   4   2  -6   13.09    2.31
  -4  -2   6   14.12    2.29
  -4  -2   6   27.83    3.16
   4   2  -6   28.44    1.66
   4   2  -6   15.40    1.20
   4   2  -6   24.27    1.55
   4   2  -6   24.54    1.62
   4   2  -6   23.87    1.59
   4   2  -6   16.72    1.37
   4   2  -5  493.36   15.44
   4   2  -5  521.94   18.81
  -4  -2   5  526.18   18.74
  -4  -2   5  484.59   18.22
   4   2  -5  499.38   15.34
   4   2  -5  470.44   15.16
   4   2  -5  487.49   15.33
   4   2  -5  485.08   15.38
   4   2  -5  479.24   15.40
   4   2  -5  500.02   15.33
   4   2  -4  230.32    7.95
   4   2  -4  241.56   10.80
  -4  -2   4  238.71   10.67
  -4  -2   4  240.36   10.29
   4   2  -4  240.54    7.83
   4   2  -4  235.82    7.78
   4   2  -4  232.95    7.83
   4   2  -4  236.04    7.85
   4   2  -4  226.86    7.81
   4   2  -3   24.60    1.42
   4   2  -3   19.24    1.35
   4   2  -3   21.38    1.43
  -4  -2   3   24.23    2.90
   4   2  -2  108.63    6.49
  -4  -2   2  106.34    6.34
   4   2  -2  115.46    6.29
  -4  -2   2  110.17    5.89
   4   2  -2  109.01    4.23
   4   2  -2  108.51    4.15
   4   2  -2  106.59    4.15
   4   2  -1   16.02    2.44
   4   2  -1   11.06    1.65
   4   2  -1   17.22    2.41
   4   2  -1   15.81    1.26
   4   2  -1   16.70    1.27
   4   2   0    7.79    1.79
  -4  -2   0    7.49    1.83
  -4  -2   0   10.57    2.23
   4   2   0    6.96    1.54
   4   2   0   10.31    2.03
   4   2   0    8.87    0.98
  -4  -2   0    8.13    0.90
   4   2   0   11.42    1.07
   4   2   1    0.92    0.98
  -4  -2  -1    0.54    0.98
   4   2   1    0.17    0.89
   4   2   1    1.51    0.61
  -4  -2  -1    1.20    0.57
   4   2   1    0.79    0.64
  -4  -2  -1    1.17    1.21
   4   2   2    1.09    1.02
  -4  -2  -2   -0.18    1.05
  -4  -2  -2    0.79    1.16
   4   2   2    0.19    1.11
   4   2   2    0.44    0.53
  -4  -2  -2    0.30    0.52
   4   2   2    0.13    0.64
   4   2   3   40.64    3.69
  -4  -2  -3   44.42    3.84
  -4  -2  -3   37.67    3.91
   4   2   3   32.58    3.79
   4   2   3   33.74    3.67
   4   2   3   40.32    2.07
  -4  -2  -3   38.77    2.09
   4   2   3   39.76    2.07
   4   2   4    4.82    1.40
  -4  -2  -4    3.70    1.40
  -4  -2  -4    3.27    1.61
   4   2   4    3.40    1.60
   4   2   4    6.72    1.93
   4   2   4    6.23    0.83
  -4  -2  -4    5.81    0.85
  -4  -2  -4    4.40    0.84
   4   2   4    4.82    0.87
  -4  -2  -5    3.74    1.34
   4   2   5    5.55    2.00
   4   2   5    5.87    1.79
  -4  -2  -5    7.02    1.86
  -4  -2  -5    3.92    0.69
  -4  -2  -5    4.60    0.91
  -4  -2  -5    5.64    0.95
   4   2   5    4.70    0.87
  -4  -2  -6    6.61    1.82
   4   2   6    6.48    2.11
  -4  -2  -6   10.26    1.15
  -4  -2  -6    9.95    1.19
   4   2   6   10.45    1.08
   4   2   6   11.85    2.38
  -4  -2  -7  285.90    9.83
  -4  -2  -7  308.95   10.07
   4   2   7  290.53    9.54
   4   2   7  293.52   13.48
   4   2   8    9.72    2.64
  -4  -2  -8   11.14    1.25
  -4  -2  -8    9.65    1.24
   4   2   8   11.50    2.40
  -4  -2  -9  227.58    8.09
  -4  -2  -9  239.07    8.26
  -4  -2 -10   15.52    1.38
  -4  -2 -10   16.60    1.43
  -4  -2 -11    8.61    1.00
  -4  -2 -11    9.48    1.07
  -4  -2 -12    0.47    0.52
  -4  -2 -12    0.66    0.50
  -4  -2 -13    0.37    0.36
   4   3 -17   37.74    1.64
   4   3 -16    3.58    0.57
   4   3 -16    4.62    0.63
   4   3 -16    4.73    0.80
   4   3 -15   54.68    2.42
   4   3 -15   50.76    2.27
   4   3 -15   57.11    2.37
   4   3 -15   53.26    2.50
   4   3 -14    0.35    0.61
   4   3 -14    0.12    0.54
   4   3 -14    0.59    0.69
   4   3 -14   -0.19    0.88
   4   3 -13    0.40    0.65
   4   3 -13    0.05    0.53
   4   3 -13    0.72    0.79
   4   3 -13    0.79    0.72
   4   3 -13    0.26    0.99
   4   3 -12    1.51    0.72
   4   3 -12    2.29    0.70
   4   3 -12    2.67    0.67
   4   3 -12    1.70    0.83
   4   3 -12    1.56    0.99
   4   3 -11    0.62    0.95
   4   3 -11    0.20    0.58
   4   3 -11   -0.19    0.70
   4   3 -11    0.10    0.73
   4   3 -11    0.10    0.59
  -4  -3  11    1.13    1.42
   4   3 -10   20.39    1.54
  -4  -3  10   18.38    3.16
   4   3 -10   23.35    1.75
   4   3 -10   20.43    1.59
   4   3 -10   18.74    1.68
   4   3  -9    6.70    1.69
   4   3  -9    8.83    1.27
  -4  -3   9    8.88    2.43
   4   3  -9    8.81    1.09
   4   3  -9   11.04    1.28
   4   3  -9    8.70    1.18
   4   3  -9    8.41    0.96
  -4  -3   9    8.33    0.99
   4   3  -8    0.19    1.01
  -4  -3   8    0.19    1.16
   4   3  -8    0.81    0.83
  -4  -3   8    1.02    1.50
   4   3  -8    0.83    0.71
   4   3  -8    0.17    0.83
   4   3  -8    0.47    0.59
  -4  -3   8    0.05    0.52
   4   3  -7    6.28    1.72
  -4  -3   7    3.13    1.48
   4   3  -7    5.00    0.98
   4   3  -7    5.31    0.90
   4   3  -7    4.76    1.00
  -4  -3   7    3.09    0.73
   4   3  -7    4.00    0.81
   4   3  -6   10.61    2.12
  -4  -3   6   10.51    2.17
  -4  -3   6    0.68    1.23
   4   3  -6    3.53    0.92
   4   3  -6   10.27    1.04
   4   3  -6    4.28    0.90
   4   3  -6    5.07    0.99
   4   3  -6   12.33    1.13
   4   3  -5  698.33   21.52
  -4  -3   5  673.62   25.12
   4   3  -5  699.92   21.35
   4   3  -5  754.41   25.57
  -4  -3   5  704.30   25.01
   4   3  -5  653.57   21.20
   4   3  -5  690.78   21.40
   4   3  -5  718.54   21.47
   4   3  -4    8.19    1.01
  -4  -3   4    4.05    1.59
   4   3  -4    8.04    0.93
   4   3  -4   10.26    2.24
  -4  -3   4   11.21    2.30
   4   3  -4    3.57    0.76
   4   3  -4    4.72    0.86
   4   3  -4    6.66    0.95
   4   3  -3  285.01    9.40
  -4  -3   3  284.21   12.51
   4   3  -3  280.95    9.22
  -4  -3   3  275.77   12.27
  -4  -3   2   12.74    2.27
   4   3  -2   22.34    1.58
   4   3  -2   17.87    2.75
  -4  -3   2   17.61    2.74
   4   3  -2   19.84    1.43
  -4  -3   1  274.41   12.31
   4   3  -1  301.14    9.98
   4   3  -1  313.63   13.40
  -4  -3   0    3.55    0.74
   4   3   0    5.30    0.91
   4   3   0    3.98    0.82
   4   3   0    3.42    1.39
  -4  -3   0    3.80    1.53
  -4  -3   0    2.59    1.42
   4   3   1   90.49    6.09
  -4  -3  -1   83.76    5.87
  -4  -3  -1   84.66    5.87
   4   3   1   70.47    5.39
   4   3   1   91.81    3.74
  -4  -3  -1   90.57    3.66
   4   3   2   29.51    3.38
  -4  -3  -2   30.21    3.40
  -4  -3  -2   26.62    3.28
   4   3   2   23.09    3.19
   4   3   2   28.38    3.49
   4   3   2   30.73    1.83
  -4  -3  -2   29.94    1.84
  -4  -3  -2   29.63    1.83
   4   3   3   13.15    2.34
  -4  -3  -3   13.08    2.38
  -4  -3  -3   16.64    2.54
   4   3   3   15.14    2.70
   4   3   3   13.10    2.61
   4   3   3   13.88    1.24
  -4  -3  -3   13.54    1.23
  -4  -3  -3   16.02    1.38
   4   3   3   16.37    1.31
   4   3   4   30.37    3.30
  -4  -3  -4   24.95    3.02
  -4  -3  -4   27.54    3.17
   4   3   4   23.46    3.46
   4   3   4   26.02    1.70
  -4  -3  -4   25.73    1.69
  -4  -3  -4   33.80    1.97
   4   3   4   29.84    1.74
   4   3   4   33.94    3.86
   4   3   5    3.52    1.76
  -4  -3  -5    7.33    0.86
   4   3   5    8.86    2.14
  -4  -3  -5    6.73    0.98
  -4  -3  -5    7.63    1.10
   4   3   6    5.58    1.89
   4   3   6    6.50    2.08
  -4  -3  -6    3.97    0.90
  -4  -3  -6    5.53    1.02
   4   3   7    0.29    1.53
  -4  -3  -7   -0.27    0.72
  -4  -3  -7    1.19    0.77
  -4  -3  -8   24.49    1.75
  -4  -3  -8   31.04    1.96
  -4  -3  -9  100.22    4.15
  -4  -3  -9  110.94    4.37
  -4  -3 -10    5.22    0.89
  -4  -3 -11    3.66    0.70
  -4  -3 -12    1.43    0.47
   4   4 -16   11.14    0.78
   4   4 -16   10.57    0.81
   4   4 -15  101.82    3.65
   4   4 -15  100.51    3.62
   4   4 -15   94.38    3.52
   4   4 -14  210.45    7.12
   4   4 -14  220.58    7.22
   4   4 -14  213.54    7.24
   4   4 -13  112.02    4.15
   4   4 -13  103.78    4.15
   4   4 -12    2.96    0.70
   4   4 -12   -0.04    0.30
   4   4 -12    2.13    0.87
   4   4 -12    2.97    0.67
   4   4 -12    2.10    0.88
   4   4 -11    9.41    1.20
   4   4 -11    7.89    0.98
   4   4 -11    8.41    0.99
   4   4 -11    8.45    1.14
   4   4 -10   35.74    2.19
   4   4 -10   30.79    1.78
   4   4 -10   36.60    2.09
   4   4  -9   11.98    1.33
   4   4  -9   15.44    1.50
   4   4  -9   13.57    1.24
  -4  -4   9   14.36    1.23
  -4  -4   8  136.37    8.88
   4   4  -8  125.88    7.67
  -4  -4   8  112.57    7.38
   4   4  -8  149.27    5.20
   4   4  -8  151.98    5.48
   4   4  -8  135.24    5.18
  -4  -4   8  127.78    5.19
   4   4  -7  288.64   13.31
  -4  -4   7  281.92   13.11
  -4  -4   7  316.79   14.65
   4   4  -7  315.05   10.24
   4   4  -7  305.43   10.12
  -4  -4   7  293.31   10.15
   4   4  -6  175.92    9.58
  -4  -4   6  202.28    9.88
  -4  -4   6  154.24    9.69
   4   4  -6  189.28    6.55
   4   4  -6  171.27    6.47
   4   4  -6  184.74    6.62
  -4  -4   6  181.13    6.69
   4   4  -5  134.52    8.19
  -4  -4   5  133.94    8.02
  -4  -4   5  124.95    8.30
   4   4  -5  145.88    5.34
   4   4  -5  136.28    5.19
   4   4  -5  145.99    5.44
  -4  -4   5  135.66    5.45
   4   4  -4   31.71    3.95
  -4  -4   4   32.22    3.80
  -4  -4   4   45.36    4.57
   4   4  -4   41.43    2.24
   4   4  -4   42.49    2.16
   4   4  -4   43.24    2.37
  -4  -4   4   34.52    2.27
  -4  -4   3  123.15    7.53
   4   4  -3  125.12    4.82
  -4  -4   3  104.43    7.35
  -4  -4   3  118.12    4.98
   4   4  -3  123.73    4.81
   4   4  -2    3.42    1.64
  -4  -4   2    4.27    1.67
  -4  -4   2    4.54    1.69
   4   4  -2    4.92    0.93
   4   4  -2    4.19    0.91
  -4  -4   2    4.85    0.97
   4   4  -2    4.77    0.96
   4   4  -1   17.04    2.87
  -4  -4   1   15.46    2.57
  -4  -4   1   15.82    2.73
   4   4  -1   18.05    1.48
   4   4  -1   17.14    1.48
   4   4  -1   17.89    1.49
  -4  -4   0   57.04    4.78
   4   4   0   66.78    3.10
  -4  -4   0   62.81    3.07
   4   4   0   64.25    5.42
  -4  -4   0   61.72    5.17
   4   4   0   62.99    3.02
   4   4   1  274.06    9.20
   4   4   1  264.98   12.58
  -4  -4  -1  269.39   12.39
   4   4   1  273.25    9.21
  -4  -4  -1  274.03    9.26
  -4  -4  -2    7.80    1.10
   4   4   2    7.07    1.07
   4   4   2    7.51    1.05
  -4  -4  -2    6.93    0.99
   4   4   2    7.98    2.06
  -4  -4  -2    8.38    2.05
   4   4   3   31.05    3.56
  -4  -4  -3   27.53    3.33
   4   4   3   30.77    3.79
   4   4   3   34.88    1.98
  -4  -4  -3   31.74    1.94
  -4  -4  -3   33.61    2.05
   4   4   3   34.78    2.08
  -4  -4  -4    8.57    1.96
   4   4   4    8.24    2.24
   4   4   4   10.71    1.12
  -4  -4  -4   10.15    1.09
   4   4   4   12.93    1.28
  -4  -4  -4   13.62    1.31
   4   4   4   10.15    2.29
  -4  -4  -5   32.77    2.00
   4   4   5   29.81    1.87
  -4  -4  -5   25.68    1.59
   4   4   5   30.41    3.68
  -4  -4  -6   73.47    3.38
   4   4   6   72.40    3.21
  -4  -4  -7  305.07   10.26
   4   4   7  303.01    9.99
  -4  -4  -8  381.66   12.39
   4   4   8  378.20   12.06
  -4  -4  -9    3.56    0.75
   4   4   9    3.55    0.64
  -4  -4 -10    3.43    0.67
  -4  -4 -10    3.07    0.54
   4   5 -15  292.78    9.09
   4   5 -14   41.13    1.67
   4   5 -14   28.56    1.45
   4   5 -13   27.93    1.60
   4   5 -13   30.18    1.55
   4   5 -13   24.59    1.40
   4   5 -12    2.84    0.68
   4   5 -12    1.40    0.63
   4   5 -12    2.65    0.82
   4   5 -12    2.16    0.60
   4   5 -11    9.98    1.12
   4   5 -11    9.37    0.94
   4   5 -11    8.18    0.91
   4   5 -11   10.09    0.99
   4   5 -10    0.53    0.45
   4   5 -10    0.46    0.75
   4   5  -9   68.25    3.09
  -4  -5   9   66.48    3.11
   4   5  -8  125.03    4.76
   4   5  -8  113.00    4.57
  -4  -5   8  120.10    4.64
   4   5  -7   15.03    2.56
  -4  -5   7   12.92    2.44
   4   5  -7   16.41    1.42
   4   5  -7   14.72    1.32
  -4  -5   7   13.64    1.31
  -4  -5   7   14.12    2.83
   4   5  -6    5.50    1.86
  -4  -5   6    4.58    1.84
  -4  -5   6    6.00    2.16
   4   5  -6    6.54    1.01
  -4  -5   6    6.54    1.01
   4   5  -6    7.53    1.07
   4   5  -5    7.97    2.24
  -4  -5   5    9.39    2.28
   4   5  -5   11.86    1.23
   4   5  -5   12.83    1.24
   4   5  -5   11.25    1.25
  -4  -5   5    8.81    1.18
   4   5  -4   26.89    1.85
   4   5  -4   27.97    3.69
  -4  -5   4   30.51    3.74
  -4  -5   4   31.68    1.99
   4   5  -3  405.02   12.85
  -4  -5   3  384.21   12.95
  -4  -5   3  408.92   16.79
  -4  -5   2   27.36    3.68
   4   5  -2   22.67    1.72
   4   5  -2   19.61    1.67
   4   5  -2   21.74    3.38
   4   5  -1  556.40   17.47
   4   5  -1  522.04   21.62
  -4  -5   1  533.31   21.36
   4   5  -1  552.35   17.58
   4   5   0  131.36    5.15
   4   5   0  133.98    8.42
  -4  -5   0  127.74    8.02
   4   5   0  134.50    5.25
  -4  -5   0  131.12    5.25
   4   5   0  132.52    5.25
   4   5   1   45.85    2.48
   4   5   1   46.41    4.68
  -4  -5  -1   47.67    4.54
  -4  -5  -1   43.10    2.46
   4   5   1   47.87    2.54
   4   5   1   50.35    2.62
   4   5   2    9.77    1.15
   4   5   2   11.22    2.42
  -4  -5  -2    9.03    2.11
   4   5   2   11.87    1.27
  -4  -5  -2    9.88    1.15
   4   5   2   10.39    1.17
   4   5   3   16.22    1.42
  -4  -5  -3   13.70    1.28
   4   5   3   13.70    1.27
   4   5   3   16.09    1.36
   4   5   4    9.04    1.10
   4   5   4    7.39    0.93
  -4  -5  -4    8.31    0.95
   4   5   4   10.28    1.12
   4   5   5   34.23    1.98
   4   5   5   33.32    1.87
   4   5   6  162.83    5.85
   4   5   6  162.32    5.67
   4   5   7  239.64    7.87
   4   5   7  230.43    7.62
   4   5   8    1.23    0.51
   4   5   9   11.86    0.85
  -4  -5  -9   10.52    0.87
  -4  -5 -10    6.15    0.52
   4   6 -14    1.67    0.36
   4   6 -13    9.36    0.79
   4   6 -12    2.16    0.60
   4   6 -12    1.26    0.47
   4   6 -11   22.99    1.43
   4   6 -11   23.27    1.33
   4   6 -11   24.58    1.41
   4   6 -10    1.80    0.72
   4   6 -10    1.73    0.49
   4   6  -9   20.59    1.47
   4   6  -9   22.51    1.40
   4   6  -8    0.63    0.66
   4   6  -8   -0.08    0.51
  -4  -6   8   -0.04    0.47
   4   6  -7   19.45    1.43
   4   6  -7   24.48    1.60
  -4  -6   7   24.28    1.58
   4   6  -6   33.05    1.83
  -4  -6   6   36.11    2.07
   4   6  -6   34.55    2.04
   4   6  -5   53.26    2.71
  -4  -6   5   53.34    2.73
  -4  -6   4   27.55    1.86
  -4  -6   3  225.98    8.06
   4   6  -2   11.80    1.29
   4   6  -1   19.24    1.59
   4   6  -1   19.33    1.51
   4   6   0    0.22    0.68
  -4  -6   0   -0.11    0.56
   4   6   0   -0.05    0.63
   4   6   1   56.52    2.72
  -4  -6  -1   52.23    2.67
   4   6   1   55.33    2.71
   4   6   2    4.87    0.82
  -4  -6  -2    6.27    0.88
   4   6   2    5.30    0.87
   4   6   2    4.12    0.83
   4   6   3   10.09    0.98
   4   6   3    8.89    0.98
  -4  -6  -3    8.48    0.93
   4   6   3   10.98    1.08
   4   6   4    3.46    0.70
   4   6   4    3.37    0.62
   4   6   4    3.82    0.72
   4   6   5    0.12    0.50
   4   6   6    0.68    0.46
   4   6   7    2.85    0.50
  -4  -6  -8    0.36    0.36
   4   7 -11    9.82    0.67
   4   7 -10    0.08    0.39
   4   7 -10   -0.10    0.41
   4   7 -10    0.44    0.37
   4   7  -9    8.72    0.75
   4   7  -9    7.65    0.70
  -4  -7   8    0.98    0.42
   4   7  -8    0.35    0.37
   4   7  -7    0.49    0.49
  -4  -7   7    0.53    0.43
   4   7  -6   10.24    1.01
  -4  -7   6    9.80    0.95
   4   7  -5    7.34    0.93
  -4  -7   5    7.07    0.86
  -4  -7   4    5.87    0.81
   4   7  -3   72.13    3.12
  -4  -7   3   67.77    3.02
   4   7  -2   54.66    2.61
   4   7  -1   53.30    2.52
  -4  -7   1   49.86    2.45
   4   7   0   15.09    1.23
  -4  -7   0   12.10    1.11
   4   7   0   14.15    1.14
   4   7   1   77.55    3.20
  -4  -7  -1   75.91    3.17
   4   7   1   83.60    3.24
   4   7   2    0.56    0.49
  -4  -7  -2    0.03    0.42
   4   7   2    0.32    0.46
   4   7   3   43.13    1.96
   4   7   3   55.18    2.18
   4   7   4   14.49    0.96
   4   8  -7   47.32    1.87
   4   8  -6   23.95    1.20
   4   8  -5  271.46    8.58
  -4  -8   4   81.31    3.03
   4   8  -3   23.19    1.28
  -4  -8   3   20.48    1.21
   4   8  -2    0.11    0.41
   4   8  -1   62.88    2.45
  -4  -8   1   61.71    2.44
   4   8   0    4.04    0.57
   4   8   1   20.07    1.05
   5  -9  -6    1.47    0.38
   5  -9  -5   41.65    1.72
   5  -9  -4    6.32    0.60
   5  -9  -4    4.66    0.48
   5  -9  -3   14.18    0.80
   5  -9  -3   13.99    0.96
   5  -9  -2   22.79    1.17
   5  -9  -2   24.30    1.28
   5  -9  -1    3.22    0.48
   5  -9  -1    2.96    0.54
   5  -9  -1    3.61    0.57
   5  -9   0    2.59    0.48
   5  -9   3    2.10    0.40
   5  -9   4   10.96    0.68
   5  -8 -10    7.88    0.67
   5  -8  -9   55.76    2.25
   5  -8  -8   17.96    1.13
   5  -8  -8   17.75    1.13
   5  -8  -7  108.77    3.93
   5  -8  -7  103.51    3.89
   5  -8  -6   15.71    1.14
   5  -8  -6   15.44    1.13
   5  -8  -6   15.46    1.09
   5  -8  -5   81.11    3.13
   5  -8  -5   80.21    3.15
   5  -8  -4  116.83    4.31
   5  -8  -4  109.97    4.28
   5  -8  -4  120.14    4.41
   5  -8  -4  121.04    4.38
   5  -8  -3   55.82    2.47
   5  -8  -3   55.18    2.46
   5  -8  -3   58.22    2.60
   5  -8  -3   52.28    2.48
   5  -8  -2   12.70    1.14
   5  -8  -2   15.36    1.11
   5  -8  -2   12.89    1.09
   5  -8  -1    4.42    0.73
   5  -8  -1    4.68    0.70
   5  -8  -1    3.90    0.76
   5  -8  -1    3.66    0.71
   5  -8   0   30.65    1.59
   5  -8   0   28.62    1.55
   5  -8   0   31.80    1.78
   5  -8   0   27.91    1.68
   5  -8   1    7.47    0.79
   5  -8   1    8.62    0.83
   5  -8   1    8.95    1.00
   5  -8   1    9.19    0.98
   5  -8   1    9.31    0.94
   5  -8   2    6.71    0.78
   5  -8   2    5.80    0.83
   5  -8   3   -0.24    0.40
   5  -8   3    0.07    0.51
   5  -8   4    0.66    0.48
   5  -8   5    0.42    0.43
   5  -8   5    0.41    0.40
   5  -8   6    1.60    0.43
   5  -8   7    4.56    0.47
   5  -7 -12   -0.10    0.37
   5  -7 -12   -0.06    0.32
   5  -7 -11   28.69    1.47
   5  -7 -11   24.59    1.32
   5  -7 -10    3.53    0.73
   5  -7 -10    3.16    0.65
   5  -7 -10    2.59    0.56
   5  -7  -9   10.57    1.03
   5  -7  -9   10.60    1.04
   5  -7  -8   15.61    1.25
   5  -7  -8   15.54    1.30
   5  -7  -7   60.94    2.70
   5  -7  -7   59.47    2.77
   5  -7  -7   53.78    2.50
   5  -7  -6    4.32    0.89
   5  -7  -6    3.96    0.80
   5  -7  -6    2.88    0.71
   5  -7  -6    3.95    0.75
   5  -7  -5    5.19    0.95
   5  -7  -5    4.66    0.81
   5  -7  -5    6.05    0.88
   5  -7  -5    4.84    0.83
   5  -7  -4   19.32    1.39
   5  -7  -4   19.66    1.51
   5  -7  -4   18.49    1.43
   5  -7  -4   14.32    1.33
   5  -7  -3   36.98    2.10
   5  -7  -3   34.87    2.06
   5  -7  -3   34.13    1.94
   5  -7  -3   35.06    2.13
   5  -7  -2   63.03    2.91
   5  -7  -2   57.90    2.73
   5  -7  -2   61.29    2.93
   5  -7  -1   52.31    2.49
   5  -7  -1   51.50    2.59
   5  -7  -1   55.17    2.72
   5  -7  -1   53.00    2.65
   5  -7   0  111.93    4.35
   5  -7   0  117.60    4.58
   5  -7   0  114.80    4.40
   5  -7   0  117.14    4.75
   5  -7   0  120.87    4.74
   5  -7   0  123.36    4.69
   5  -7   1   13.75    1.19
   5  -7   1   16.93    1.33
   5  -7   1   14.48    1.15
   5  -7   1   17.93    1.48
   5  -7   1   15.33    1.38
   5  -7   1   14.22    1.29
   5  -7   2    0.93    0.62
   5  -7   2    1.04    0.50
   5  -7   2    1.55    0.73
   5  -7   2   -0.04    0.41
   5  -7   2    0.72    0.64
   5  -7   2    0.80    0.60
   5  -7   3    7.11    0.87
   5  -7   3    7.57    1.01
   5  -7   3    9.06    0.98
   5  -7   3    6.91    0.85
   5  -7   3    8.95    0.93
   5  -7   4   13.32    1.04
   5  -7   4   17.71    1.27
   5  -7   4   14.72    1.10
   5  -7   4   15.19    1.04
   5  -7   5   22.91    1.35
   5  -7   5   27.12    1.59
   5  -7   5   27.11    1.54
   5  -7   5   23.86    1.44
   5  -7   6   38.32    1.82
   5  -7   6   39.62    1.84
   5  -7   6   36.50    1.76
   5  -7   7    1.68    0.47
   5  -7   7    2.23    0.56
   5  -7   8    3.89    0.45
   5  -7   8    4.47    0.58
   5  -6 -14    4.39    0.49
   5  -6 -14    4.11    0.54
   5  -6 -13    9.27    0.83
   5  -6 -13   11.51    0.92
   5  -6 -13   11.91    0.96
   5  -6 -12    0.81    0.54
   5  -6 -12    0.66    0.54
   5  -6 -12    0.55    0.55
   5  -6 -11    0.54    0.57
   5  -6 -11    0.73    0.60
   5  -6 -11    0.82    0.63
   5  -6 -11    0.42    0.58
   5  -6 -10   77.53    3.26
   5  -6 -10   84.67    3.41
   5  -6 -10   82.16    3.44
   5  -6  -9   71.25    3.07
   5  -6  -9   74.81    3.20
   5  -6  -9   75.60    3.25
   5  -6  -8    4.42    0.85
   5  -6  -8    3.67    0.72
   5  -6  -8    3.49    0.66
   5  -6  -8    4.20    0.88
   5  -6  -8    4.74    0.96
   5  -6  -7   42.27    2.34
   5  -6  -7   38.66    2.14
   5  -6  -7   35.31    1.95
   5  -6  -7   39.95    2.09
   5  -6  -7   40.79    2.21
   5  -6  -7   41.12    2.18
   5  -6  -6    0.45    0.59
   5  -6  -6    0.10    0.57
   5  -6  -6    0.30    0.57
   5  -6  -6   -0.29    0.74
   5  -6  -6    0.25    0.60
   5  -6  -6    0.10    0.75
   5  -6  -5   -0.06    0.69
   5  -6  -5    0.33    0.53
   5  -6  -5    0.24    0.74
   5  -6  -5    0.30    0.63
   5  -6  -5   -0.28    0.75
   5  -6  -5    0.52    0.58
   5  -6  -5   -0.16    0.60
   5  -6  -4   67.01    3.11
   5  -6  -4   47.26    4.81
  -5   6   4   51.58    5.25
   5  -6  -4   64.09    3.09
   5  -6  -4   61.01    2.82
   5  -6  -4   62.07    2.80
   5  -6  -4   63.32    2.94
   5  -6  -4   53.44    2.84
   5  -6  -3  377.23   12.33
   5  -6  -3  401.79   12.70
   5  -6  -3  369.03   12.20
   5  -6  -3  340.24   16.28
  -5   6   3  343.16   16.59
   5  -6  -3  391.17   12.57
   5  -6  -3  397.67   12.72
   5  -6  -2  244.50    8.33
  -5   6   2  236.76   12.38
   5  -6  -2  245.78    8.29
   5  -6  -2  225.96    7.89
   5  -6  -2  221.85    7.74
   5  -6  -2  244.07    8.22
   5  -6  -1   26.67    1.82
  -5   6   1   21.18    3.48
   5  -6  -1   25.47    1.89
   5  -6  -1   25.22    1.80
   5  -6  -1   23.99    1.55
   5  -6  -1   20.89    1.49
   5  -6  -1   25.88    1.79
   5  -6  -1   18.67    3.17
  -5   6   0   51.30    5.35
   5  -6   0   48.66    4.97
  -5   6   0   44.16    4.92
   5  -6   0   59.27    2.85
   5  -6   0   56.84    2.52
   5  -6   0   51.21    2.55
   5  -6   0   50.41    2.36
   5  -6   0   49.72    2.67
   5  -6   1    0.52    0.73
   5  -6   1    0.17    0.52
   5  -6   1    0.31    0.80
   5  -6   1    0.04    0.61
   5  -6   1    0.96    0.63
   5  -6   1    0.79    0.66
   5  -6   2   32.55    1.83
   5  -6   2   36.67    2.16
   5  -6   2   36.00    2.31
   5  -6   2   37.62    2.11
   5  -6   2   36.21    2.02
   5  -6   2   35.47    1.91
   5  -6   2   40.59    2.15
   5  -6   3  164.37    6.24
   5  -6   3  178.78    6.49
   5  -6   3  172.44    6.24
   5  -6   3  171.69    6.12
   5  -6   3  162.36    5.97
   5  -6   3  168.92    6.12
   5  -6   4   23.38    1.64
   5  -6   4   26.87    1.82
   5  -6   4   23.38    1.63
   5  -6   4   23.33    1.56
   5  -6   4   20.96    1.48
   5  -6   5    4.44    0.83
   5  -6   5    6.45    0.99
   5  -6   5    6.83    1.02
   5  -6   5    4.47    0.85
   5  -6   5    5.55    0.77
   5  -6   6    5.54    0.87
   5  -6   6    7.70    1.01
   5  -6   6    7.65    1.01
   5  -6   6    7.69    0.96
   5  -6   7   -0.11    0.49
   5  -6   7    0.17    0.53
   5  -6   7   -0.04    0.59
   5  -6   7   -0.34    0.58
   5  -6   7    0.52    0.58
   5  -6   8   12.96    0.95
   5  -6   8   13.30    1.03
   5  -6   8   15.19    1.10
   5  -6   9   -0.02    0.35
   5  -6   9    0.14    0.43
   5  -5 -15   38.41    1.68
   5  -5 -14   -0.03    0.47
   5  -5 -14   -0.42    0.52
   5  -5 -14    0.13    0.48
   5  -5 -13   32.81    1.77
   5  -5 -13   33.07    1.84
   5  -5 -12    3.49    0.79
   5  -5 -12    2.17    0.71
   5  -5 -12    2.93    0.80
   5  -5 -11  105.66    4.30
   5  -5 -11  113.51    4.43
   5  -5 -11  109.84    4.41
   5  -5 -11  110.93    4.37
   5  -5 -10    1.58    0.73
   5  -5 -10    0.76    0.77
   5  -5 -10    2.52    0.85
   5  -5 -10    1.04    0.66
   5  -5 -10    1.91    0.94
   5  -5  -9   29.04    1.94
   5  -5  -9   35.42    2.09
   5  -5  -9   30.14    1.87
   5  -5  -9   29.49    1.85
   5  -5  -9   26.65    1.59
   5  -5  -9   31.37    1.98
   5  -5  -9   28.16    1.92
   5  -5  -8    0.67    0.74
   5  -5  -8    0.41    0.71
   5  -5  -8    0.11    0.61
   5  -5  -8    0.87    0.88
   5  -5  -8    0.60    0.75
   5  -5  -8    0.33    0.64
   5  -5  -8    1.01    0.56
   5  -5  -7   13.70    1.38
  -5   5   7   16.53    2.97
   5  -5  -7   16.13    2.73
   5  -5  -7   13.55    1.30
   5  -5  -7   15.65    1.40
   5  -5  -7   16.45    1.49
   5  -5  -7   14.80    1.22
   5  -5  -7   14.29    1.28
   5  -5  -7   17.61    1.52
   5  -5  -7   15.99    1.31
   5  -5  -6   35.85    2.03
   5  -5  -6   32.96    2.00
   5  -5  -6   24.67    3.44
  -5   5   6   31.87    4.09
   5  -5  -6   32.72    1.94
   5  -5  -6   36.13    2.07
   5  -5  -6   34.37    2.07
   5  -5  -6   31.86    1.85
   5  -5  -6   27.83    1.73
   5  -5  -6   32.36    2.08
   5  -5  -6   30.87    1.90
   5  -5  -6   28.92    1.90
   5  -5  -5   98.78    4.09
   5  -5  -5   88.39    3.89
   5  -5  -5   85.29    6.85
  -5   5   5   96.03    7.40
   5  -5  -5   94.67    4.03
   5  -5  -5  101.68    3.99
   5  -5  -5  103.24    4.00
   5  -5  -5  101.15    4.09
   5  -5  -5   99.40    4.11
  -5   5   4    1.00    1.22
   5  -5  -4    0.80    0.70
   5  -5  -4    0.36    0.59
  -5   5   4    1.94    1.48
   5  -5  -4    0.25    1.10
   5  -5  -4    0.24    0.72
   5  -5  -4    0.37    0.54
   5  -5  -4    0.20    0.76
   5  -5  -4    0.65    0.59
   5  -5  -4    0.22    0.62
   5  -5  -4    0.50    0.72
   5  -5  -3    5.00    0.98
  -5   5   3    3.62    1.80
   5  -5  -3    4.23    0.94
   5  -5  -3    3.95    0.75
   5  -5  -3    3.70    0.92
   5  -5  -3    3.45    0.80
   5  -5  -3    3.26    0.98
  -5   5   3    4.47    1.76
  -5   5   2   78.93    6.82
   5  -5  -2  106.05    4.27
   5  -5  -2   84.04    6.84
  -5   5   2   90.21    7.24
   5  -5  -2  100.45    4.22
   5  -5  -2   95.99    3.93
   5  -5  -2   96.04    3.81
   5  -5  -2  102.96    4.09
   5  -5  -2   96.84    4.14
   5  -5  -2   95.13    4.11
   5  -5  -2   91.55    4.03
   5  -5  -1    1.62    0.71
   5  -5  -1    2.07    0.85
  -5   5   1    1.72    1.64
   5  -5  -1    1.86    0.89
   5  -5  -1    1.03    1.26
   5  -5  -1    1.97    0.82
   5  -5  -1    2.02    0.60
   5  -5  -1    2.30    0.82
   5  -5  -1    1.92    0.86
   5  -5  -1    1.00    0.54
   5  -5   0   76.86    3.40
   5  -5   0   74.07    3.35
  -5   5   0   61.47    6.16
   5  -5   0   78.12    3.55
   5  -5   0   80.30    3.56
   5  -5   0   68.27    2.97
   5  -5   0   69.27    3.09
   5  -5   0   73.46    3.21
   5  -5   0   70.28    3.04
   5  -5   0   72.13    3.34
   5  -5   0   61.29    5.78
  -5   5   0   66.04    6.07
  -5   5  -1    1.23    1.40
   5  -5   1    0.56    0.77
   5  -5   1    1.30    0.72
  -5   5  -1    1.10    1.39
   5  -5   1    0.25    1.31
   5  -5   1    1.01    0.73
   5  -5   1    1.04    0.79
   5  -5   1   -0.05    0.63
   5  -5   1    0.99    0.68
   5  -5   1    0.49    0.55
  -5   5  -2  348.90   17.04
   5  -5   2  384.09   12.46
   5  -5   2  344.46   15.90
  -5   5  -2  355.46   16.55
   5  -5   2  383.06   12.23
   5  -5   2  364.92   12.14
   5  -5   2  374.66   12.23
   5  -5   2  369.98   12.09
   5  -5   2  366.84   11.96
   5  -5   3   83.80    3.68
   5  -5   3   63.30    5.49
  -5   5  -3   59.14    5.61
   5  -5   3   77.36    3.39
   5  -5   3   76.95    3.50
   5  -5   3   79.04    3.46
   5  -5   3   77.95    3.35
   5  -5   4  129.13    5.27
   5  -5   4  135.64    5.18
   5  -5   4  133.92    5.09
   5  -5   4  140.82    5.05
   5  -5   5    2.97    0.88
   5  -5   5    4.31    0.91
   5  -5   5    3.95    0.71
   5  -5   6    7.41    1.06
   5  -5   6    7.29    1.04
   5  -5   7    0.59    0.64
   5  -5   8    3.25    0.76
   5  -5   8    6.13    0.87
   5  -5   8    5.27    0.86
   5  -5   9   17.59    1.24
   5  -5   9   17.41    1.24
   5  -5   9   22.20    1.40
   5  -5   9   21.70    1.37
   5  -5  10   11.23    0.83
   5  -5  10   12.20    0.96
   5  -5  10   11.08    0.93
   5  -5  10   10.21    0.81
   5  -4 -16    5.03    0.60
   5  -4 -15   18.15    1.12
   5  -4 -15   20.00    1.27
   5  -4 -14   22.47    1.35
   5  -4 -14   21.79    1.47
   5  -4 -14   19.33    1.43
   5  -4 -13    7.96    1.02
   5  -4 -13    7.37    0.94
   5  -4 -13    8.43    1.07
   5  -4 -13    6.81    0.99
   5  -4 -12    1.23    0.74
   5  -4 -12    0.70    0.71
   5  -4 -12    1.81    0.81
   5  -4 -12    1.47    0.68
   5  -4 -12    1.29    0.70
   5  -4 -12    1.55    0.63
   5  -4 -11    0.92    0.57
   5  -4 -11    0.22    0.76
   5  -4 -11    0.70    0.63
   5  -4 -11    0.95    0.74
   5  -4 -11    0.91    0.62
   5  -4 -11    1.63    0.73
   5  -4 -11    1.19    0.74
   5  -4 -11    0.50    0.67
   5  -4 -11    1.07    0.86
   5  -4 -10    3.47    0.80
   5  -4 -10    3.02    0.82
   5  -4 -10    4.35    0.88
   5  -4 -10    3.65    0.91
   5  -4 -10    3.51    0.95
   5  -4 -10    3.56    0.81
   5  -4 -10    4.28    0.94
   5  -4 -10    2.40    0.83
   5  -4 -10    3.36    0.81
   5  -4 -10    3.82    1.06
   5  -4  -9   19.80    1.68
   5  -4  -9   21.98    1.64
   5  -4  -9   18.53    1.48
   5  -4  -9   20.63    1.58
   5  -4  -9   22.22    1.63
   5  -4  -9   19.56    1.49
   5  -4  -9   20.06    1.37
   5  -4  -9   21.17    1.71
   5  -4  -9   22.12    1.58
   5  -4  -9   17.35    1.42
   5  -4  -9   16.79    1.46
   5  -4  -8   31.61    1.96
   5  -4  -8   29.14    2.02
   5  -4  -8   27.86    1.86
   5  -4  -8   31.77    2.07
   5  -4  -8   32.60    1.97
   5  -4  -8   30.19    1.82
   5  -4  -8   30.48    1.91
   5  -4  -8   26.67    1.86
   5  -4  -8   33.13    2.03
   5  -4  -8   29.10    1.77
   5  -4  -8   29.82    1.78
   5  -4  -8   28.91    1.81
   5  -4  -7    0.57    0.70
   5  -4  -7    1.29    0.79
  -5   4   7    0.52    1.23
   5  -4  -7    1.31    1.19
   5  -4  -7    0.11    0.67
   5  -4  -7    0.09    0.63
   5  -4  -7    1.24    0.65
   5  -4  -7    0.96    0.86
   5  -4  -7    0.22    0.72
   5  -4  -7    0.20    0.60
   5  -4  -7    0.48    0.62
   5  -4  -7    1.19    0.79
   5  -4  -7    0.54    0.60
   5  -4  -7    1.03    0.73
   5  -4  -6   20.91    1.49
   5  -4  -6   21.01    1.62
   5  -4  -6   23.46    1.65
   5  -4  -6   18.66    2.99
   5  -4  -6   19.99    1.45
   5  -4  -6   22.56    1.69
   5  -4  -6   22.12    1.66
   5  -4  -6   19.11    1.60
   5  -4  -6   19.11    1.45
   5  -4  -6   17.47    1.40
   5  -4  -6   21.89    1.70
   5  -4  -6   22.17    1.55
   5  -4  -6   20.16    1.51
   5  -4  -5   72.23    3.18
   5  -4  -5   70.78    3.24
   5  -4  -5   73.64    3.26
   5  -4  -5   56.69    5.35
   5  -4  -5   82.30    3.46
   5  -4  -5   71.10    3.07
   5  -4  -5   69.41    3.06
   5  -4  -5   76.29    3.35
   5  -4  -5   75.15    3.36
  -5   4   5   66.78    5.58
   5  -4  -5   69.64    3.22
   5  -4  -5   69.32    3.20
  -5   4   4   26.19    3.56
   5  -4  -4   28.12    1.88
   5  -4  -4   31.81    1.97
   5  -4  -4   29.79    1.95
   5  -4  -4   32.68    4.01
   5  -4  -4   35.00    2.08
   5  -4  -4   31.63    2.02
   5  -4  -4   33.89    2.03
   5  -4  -4   30.33    1.74
   5  -4  -4   32.23    1.81
   5  -4  -4   32.60    2.03
   5  -4  -4   41.45    2.14
   5  -4  -4   34.57    2.01
   5  -4  -3   23.87    1.67
   5  -4  -3   34.19    1.98
   5  -4  -3   27.36    1.59
   5  -4  -3   29.03    1.88
   5  -4  -3   24.93    1.62
   5  -4  -3   31.06    1.95
  -5   4   3   28.13    3.73
   5  -4  -2  144.50    5.33
   5  -4  -2  129.66    5.17
  -5   4   2  117.29    8.43
   5  -4  -2  147.20    5.40
   5  -4  -2  119.84    8.15
   5  -4  -2  142.76    5.24
   5  -4  -2  139.32    5.31
   5  -4  -2  130.64    4.84
   5  -4  -1    2.83    0.80
   5  -4  -1    1.79    0.74
  -5   4   1    2.21    1.51
  -5   4   1    1.93    1.31
   5  -4  -1    2.33    0.83
   5  -4  -1    1.32    0.60
   5  -4  -1    2.98    0.90
   5  -4  -1    2.28    0.80
   5  -4  -1   -0.24    1.07
   5  -4   0   54.90    2.69
   5  -4   0   51.53    2.61
  -5   4   0   49.57    5.36
  -5   4   0   47.10    4.47
   5  -4   0   45.71    4.90
   5  -4   0   54.21    2.84
   5  -4   0   53.75    2.61
   5  -4   0   55.83    2.70
   5  -4   0   53.59    2.49
   5  -4   0   47.51    2.29
   5  -4   1    0.48    0.66
   5  -4   1    0.78    0.68
   5  -4   1    0.24    1.13
  -5   4  -1    1.19    1.46
  -5   4  -1    0.22    1.18
   5  -4   1    0.43    0.71
   5  -4   1    0.26    0.67
   5  -4   1    0.05    0.68
   5  -4   1    0.33    0.53
   5  -4   1   -0.04    0.51
   5  -4   2  200.24    7.01
   5  -4   2  197.22    6.97
   5  -4   2  170.66    9.99
  -5   4  -2  212.33   11.75
  -5   4  -2  192.20   10.21
   5  -4   2  164.79    8.97
   5  -4   2  195.23    6.86
   5  -4   2  199.60    6.94
   5  -4   2  200.56    6.99
   5  -4   2  197.05    6.85
   5  -4   3   10.07    1.21
   5  -4   3    8.52    1.09
  -5   4  -3    5.44    1.90
   5  -4   3    9.70    1.13
  -5   4  -3    8.30    2.19
   5  -4   3    9.27    2.16
   5  -4   3   10.55    1.13
   5  -4   3    8.66    1.09
   5  -4   3   10.70    2.22
  -5   4  -4  123.90    8.70
   5  -4   4  126.24    8.36
  -5   4  -4  157.34   10.19
  -5   4  -4  160.00    9.49
   5  -4   4  161.90    8.97
   5  -4   4  157.68    5.85
   5  -4   4  171.32    6.00
   5  -4   4  171.56    5.98
   5  -4   4  179.00    6.27
   5  -4   4  176.05    6.17
  -5   4  -5    9.62    2.37
  -5   4  -5    8.56    2.59
   5  -4   5   13.65    2.64
   5  -4   5   14.34    2.59
   5  -4   5   14.26    1.19
   5  -4   5   14.28    1.43
   5  -4   5   14.23    1.37
   5  -4   6   28.65    1.89
   5  -4   7    2.90    0.84
   5  -4   8    7.58    1.05
   5  -4   8    6.98    1.02
   5  -4   9    4.55    0.87
   5  -4   9    4.88    0.86
   5  -4  10   20.88    1.37
   5  -4  11    0.12    0.36
   5  -4  11    0.58    0.47
   5  -4  11    0.08    0.46
   5  -3 -17    1.94    0.39
   5  -3 -16    4.17    0.64
   5  -3 -15   10.38    0.92
   5  -3 -15   10.09    0.99
   5  -3 -15   10.36    1.05
   5  -3 -15   10.11    1.00
   5  -3 -14    5.70    0.88
   5  -3 -14    5.70    0.95
   5  -3 -14    5.67    0.92
   5  -3 -13   77.47    3.28
   5  -3 -13   75.28    3.39
   5  -3 -13   75.30    3.40
   5  -3 -13   76.26    3.15
   5  -3 -13   75.05    3.29
   5  -3 -12    6.77    1.04
   5  -3 -12    7.29    1.08
   5  -3 -12    7.49    1.16
   5  -3 -12    7.61    1.07
   5  -3 -12    6.16    1.07
   5  -3 -12    7.63    0.97
   5  -3 -12    6.47    0.89
   5  -3 -12    7.96    1.18
   5  -3 -12    7.47    1.09
   5  -3 -12    7.53    0.84
   5  -3 -11    0.60    0.64
   5  -3 -11    0.78    0.71
   5  -3 -11    0.42    0.78
   5  -3 -11    0.83    0.91
   5  -3 -11    1.35    0.83
   5  -3 -11    0.73    0.85
   5  -3 -11    1.13    0.71
   5  -3 -11    1.21    0.82
   5  -3 -11    0.28    0.76
   5  -3 -11    1.18    0.67
   5  -3 -10   23.37    1.75
   5  -3 -10   23.88    1.69
   5  -3 -10   23.48    1.75
   5  -3 -10   22.62    1.73
   5  -3 -10   25.89    1.83
   5  -3 -10   21.94    1.65
   5  -3 -10   25.64    1.70
   5  -3 -10   25.39    1.78
   5  -3  -9   70.91    3.21
   5  -3  -9   71.08    3.21
   5  -3  -9   68.59    3.17
   5  -3  -9   63.42    2.90
   5  -3  -9   60.53    2.88
   5  -3  -9   68.05    3.21
   5  -3  -9   74.16    3.25
   5  -3  -9   68.98    3.17
   5  -3  -9   79.23    3.28
   5  -3  -9   72.65    3.28
   5  -3  -8    7.11    1.01
   5  -3  -8    7.48    1.09
   5  -3  -8    7.81    1.00
   5  -3  -8    4.88    0.83
   5  -3  -8    4.16    0.83
   5  -3  -8    8.38    1.12
   5  -3  -8    6.76    1.07
   5  -3  -8    5.70    0.98
   5  -3  -8    7.95    1.11
   5  -3  -8    9.44    1.23
   5  -3  -8    9.49    1.23
   5  -3  -7   82.72    3.46
   5  -3  -7   75.63    3.47
   5  -3  -7   77.64    3.40
   5  -3  -7   75.23    3.44
   5  -3  -7   78.34    3.28
   5  -3  -7   84.25    3.40
   5  -3  -7   76.23    3.31
   5  -3  -7   74.17    3.33
   5  -3  -7   74.46    3.30
   5  -3  -7   79.90    3.50
   5  -3  -7   74.93    3.53
   5  -3  -7   73.72    3.42
   5  -3  -6   11.11    1.26
   5  -3  -6   12.24    1.32
   5  -3  -6   16.30    1.29
   5  -3  -6   13.61    1.24
   5  -3  -6   11.83    1.08
   5  -3  -6   12.37    1.23
   5  -3  -6   12.13    1.33
   5  -3  -6   10.64    1.20
   5  -3  -6   12.54    1.33
   5  -3  -6   13.85    1.36
   5  -3  -6   10.99    1.16
   5  -3  -6   11.26    1.16
   5  -3  -6   12.69    2.56
   5  -3  -6   13.15    2.49
   5  -3  -5   10.57    1.19
   5  -3  -5   10.44    1.03
   5  -3  -5   10.36    1.26
   5  -3  -5   13.52    1.23
   5  -3  -5   13.84    1.24
   5  -3  -5   10.82    0.98
   5  -3  -5   12.95    1.22
   5  -3  -5   11.46    1.28
   5  -3  -5   12.68    1.24
   5  -3  -5   14.08    1.33
   5  -3  -5   10.93    1.08
   5  -3  -5   11.63    1.14
   5  -3  -5   16.45    2.73
   5  -3  -5   11.09    2.34
  -5   3   4    4.84    1.55
   5  -3  -4    3.63    0.74
   5  -3  -4    2.65    0.78
   5  -3  -4    3.41    0.91
   5  -3  -4    3.84    0.81
   5  -3  -4    4.71    0.89
   5  -3  -4    5.11    0.90
   5  -3  -4    3.44    0.80
   5  -3  -4    3.86    0.94
   5  -3  -4    3.36    0.85
   5  -3  -4    5.26    1.77
   5  -3  -4    3.58    1.69
   5  -3  -3    0.85    0.65
   5  -3  -3    0.87    0.75
   5  -3  -3    1.18    0.57
   5  -3  -3   -0.11    0.71
   5  -3  -3    0.26    0.66
  -5   3   3    0.78    1.11
   5  -3  -3    0.67    0.58
   5  -3  -3    0.09    0.56
   5  -3  -3    0.77    0.81
   5  -3  -2    8.32    2.05
   5  -3  -2    8.68    2.04
  -5   3   2    6.49    1.89
   5  -3  -2    5.98    1.06
   5  -3  -2    8.13    0.86
   5  -3  -2    8.65    0.96
   5  -3  -2    5.87    0.99
   5  -3  -2    8.10    1.13
   5  -3  -2    6.86    1.08
   5  -3  -2    9.85    1.11
   5  -3  -2    9.66    1.06
   5  -3  -2    7.95    1.01
   5  -3  -1    5.03    1.68
   5  -3  -1    1.57    1.35
   5  -3  -1    5.22    0.80
   5  -3  -1    4.60    0.83
  -5   3   1    4.46    1.76
   5  -3  -1    3.76    0.86
   5  -3  -1    4.64    0.94
   5  -3  -1    4.79    0.94
   5  -3  -1    4.27    0.88
   5  -3  -1    4.77    0.83
   5  -3  -1    5.06    0.87
   5  -3   0   13.51    2.46
   5  -3   0    9.20    2.21
   5  -3   0    9.69    1.05
   5  -3   0    9.96    0.92
  -5   3   0    7.79    2.09
   5  -3   0    9.48    1.71
   5  -3   0    9.73    1.20
   5  -3   0    8.47    1.16
   5  -3   0    9.44    1.11
   5  -3   0   11.35    1.15
   5  -3   0    8.90    1.07
   5  -3   1   59.56    2.84
   5  -3   1   59.13    2.80
  -5   3  -1   61.65    5.32
   5  -3   1   55.83    4.34
   5  -3   1   60.29    5.17
   5  -3   1   46.92    4.64
   5  -3   1   67.29    2.97
   5  -3   1   62.94    2.85
   5  -3   1   64.19    2.86
   5  -3   1   58.97    2.63
   5  -3   2  156.98    5.71
   5  -3   2  144.38    5.59
  -5   3  -2  165.13    9.21
   5  -3   2  143.42    7.94
   5  -3   2  159.00    8.78
   5  -3   2  136.90    8.41
   5  -3   2  162.36    5.79
   5  -3   2  152.72    5.58
   5  -3   2  159.06    5.74
   5  -3   2  155.50    5.57
  -5   3  -3   31.98    4.45
  -5   3  -3   30.60    4.00
   5  -3   3   34.18    2.11
   5  -3   3   37.14    3.90
   5  -3   3   38.41    2.09
   5  -3   3   41.36    2.15
   5  -3   3   40.56    2.26
   5  -3   3   38.70    2.12
   5  -3   3   38.96    2.15
  -5   3  -4  247.68   12.79
  -5   3  -4  230.68   13.17
   5  -3   4  256.06    8.96
   5  -3   4  264.85   12.39
   5  -3   4  262.43    8.87
   5  -3   4  266.17    8.86
   5  -3   4  277.31    9.17
   5  -3   4  274.58    9.06
   5  -3   5  112.28    7.53
   5  -3   5  117.57    4.66
  -5   3  -5  101.90    8.04
  -5   3  -5  121.55    8.13
   5  -3   5  126.26    4.80
  -5   3  -6   20.06    3.27
   5  -3   6   16.71    2.90
  -5   3  -6   17.64    3.18
   5  -3   6   22.64    1.68
   5  -3   6   17.33    1.47
   5  -3   7  122.10    4.68
   5  -3   7  131.35    5.01
   5  -3   7  127.79    4.95
  -5   3  -7  117.97    4.66
   5  -3   8  166.18    5.92
   5  -3   8  179.81    6.33
   5  -3   8  182.81    6.33
  -5   3  -8  157.88    5.97
   5  -3   9    0.29    0.70
  -5   3  -9    0.21    0.57
   5  -3  10    1.17    0.61
   5  -3  10    0.64    0.66
  -5   3 -10    1.14    0.59
   5  -3  11   13.42    1.03
   5  -3  11   12.92    1.05
  -5   3 -11   11.01    0.92
   5  -3  12    0.33    0.40
   5  -2 -17   10.36    0.75
   5  -2 -16   47.45    2.08
   5  -2 -15   97.79    3.81
   5  -2 -15   94.45    3.66
   5  -2 -15  100.69    3.92
   5  -2 -15  103.12    3.88
   5  -2 -14    0.70    0.72
   5  -2 -14    0.29    0.73
   5  -2 -14    0.33    0.70
   5  -2 -14   -0.09    0.77
   5  -2 -14    0.35    0.77
   5  -2 -13   26.74    1.83
   5  -2 -13   22.63    1.59
   5  -2 -13   27.92    1.84
   5  -2 -13   28.40    1.90
   5  -2 -13   27.70    1.89
   5  -2 -12    0.44    0.72
   5  -2 -12    0.46    0.85
   5  -2 -12   -0.06    0.84
   5  -2 -12    0.27    0.88
   5  -2 -12   -0.36    0.80
   5  -2 -12    0.58    0.71
   5  -2 -12   -0.11    0.89
   5  -2 -12    0.08    0.54
   5  -2 -11   21.74    1.60
   5  -2 -11   19.14    1.62
   5  -2 -11   20.38    1.66
   5  -2 -11   15.68    1.50
   5  -2 -11   17.84    1.66
   5  -2 -11   16.52    1.32
   5  -2 -11   18.58    1.62
   5  -2 -11   18.19    1.60
   5  -2 -11   18.50    1.64
   5  -2 -11   18.00    1.43
   5  -2 -10    6.16    0.91
   5  -2 -10    6.92    1.05
   5  -2 -10    6.34    1.14
   5  -2 -10    8.53    1.25
   5  -2 -10    8.38    1.10
   5  -2 -10    7.92    1.14
   5  -2 -10    9.17    1.26
   5  -2 -10    7.17    1.13
   5  -2 -10    7.75    1.29
   5  -2 -10    7.10    1.13
   5  -2  -9  104.67    4.22
   5  -2  -9  112.13    4.30
   5  -2  -9  104.60    4.26
   5  -2  -9  103.80    4.07
   5  -2  -9   85.99    3.76
   5  -2  -9   80.51    3.70
   5  -2  -9   98.03    4.10
   5  -2  -9  105.23    4.24
   5  -2  -9   97.12    4.15
   5  -2  -9  105.18    4.31
   5  -2  -9  112.42    4.43
   5  -2  -9  105.75    4.00
   5  -2  -8  113.30    4.86
   5  -2  -8  118.60    4.65
   5  -2  -8  139.10    4.80
   5  -2  -8  135.76    4.74
   5  -2  -8  123.61    4.91
   5  -2  -8  123.21    4.89
   5  -2  -8  120.74    4.89
   5  -2  -8  111.94    4.61
   5  -2  -8  128.27    4.89
   5  -2  -8  123.83    4.85
   5  -2  -8  120.38    4.85
   5  -2  -8  137.15    7.70
  -5   2   8  135.92    7.64
   5  -2  -7   63.12    3.06
  -5   2   7   51.45    4.66
   5  -2  -7   63.15    3.08
   5  -2  -7   65.51    2.89
   5  -2  -7   62.91    2.84
   5  -2  -7   67.79    2.87
   5  -2  -7   67.13    3.08
   5  -2  -7   64.43    3.03
   5  -2  -7   61.15    2.97
   5  -2  -7   61.19    2.74
   5  -2  -7   61.62    2.99
   5  -2  -7   59.16    2.88
   5  -2  -7   62.84    2.95
   5  -2  -7   60.89    4.99
  -5   2   6    1.22    1.38
   5  -2  -6    1.59    0.74
   5  -2  -6    1.28    0.82
   5  -2  -6    1.64    0.69
   5  -2  -6    1.65    0.71
   5  -2  -6    0.90    0.58
   5  -2  -6    0.82    0.75
   5  -2  -6    2.21    0.81
   5  -2  -6    1.49    0.65
   5  -2  -6    1.51    1.15
   5  -2  -5    3.90    1.57
  -5   2   5    9.65    2.11
   5  -2  -5    7.31    1.05
   5  -2  -5    6.01    0.76
   5  -2  -5    7.45    0.92
   5  -2  -5    7.22    1.05
   5  -2  -5    4.92    0.92
   5  -2  -5    5.54    0.82
   5  -2  -5    3.14    0.82
   5  -2  -5    4.73    0.84
   5  -2  -4   58.56    4.84
  -5   2   4   53.51    4.76
   5  -2  -4   49.37    2.64
   5  -2  -4   53.30    2.44
   5  -2  -4   59.59    2.78
   5  -2  -4   56.07    2.64
   5  -2  -4   58.66    2.79
   5  -2  -4   56.22    2.70
   5  -2  -4   58.47    2.72
   5  -2  -4   54.14    2.57
   5  -2  -4   63.39    2.82
   5  -2  -4   57.53    2.65
   5  -2  -3   43.55    2.20
   5  -2  -3   41.99    2.28
   5  -2  -3   41.21    2.18
   5  -2  -3   40.29    2.20
   5  -2  -3   35.66    1.93
   5  -2  -3   36.36    2.10
  -5   2   3   41.76    4.19
   5  -2  -2   76.70    5.55
   5  -2  -2   65.84    2.78
   5  -2  -2   67.27    2.88
  -5   2   2   60.55    5.07
   5  -2  -2   66.50    3.08
   5  -2  -2   59.93    2.97
   5  -2  -2   63.06    3.04
   5  -2  -2   65.47    3.04
   5  -2  -2   66.37    2.99
   5  -2  -2   74.69    3.12
   5  -2  -2   73.53    3.04
   5  -2  -1  158.19    8.44
   5  -2  -1  142.42    5.25
   5  -2  -1  141.61    5.32
  -5   2   1  172.04    8.91
   5  -2  -1  152.87    5.56
   5  -2  -1  134.09    6.86
   5  -2  -1  149.78    5.54
   5  -2  -1  154.14    5.51
   5  -2  -1  158.39    5.47
   5  -2  -1  143.62    5.43
   5  -2  -1  134.87    5.31
   5  -2   0  227.79   10.58
   5  -2   0  203.43    6.97
   5  -2   0  204.05    7.03
   5  -2   0  195.20    6.77
  -5   2   0  215.17   10.60
   5  -2   0  177.67    8.86
   5  -2   0  193.07    7.04
   5  -2   0  210.42    7.21
   5  -2   0  205.86    7.01
   5  -2   0  203.96    7.09
   5  -2   0  201.26    7.01
   5  -2   1   54.75    4.64
   5  -2   1   52.57    2.50
   5  -2   1   47.77    2.32
  -5   2  -1   48.22    4.72
   5  -2   1   41.75    3.90
   5  -2   1   48.93    2.52
   5  -2   1   52.31    2.63
   5  -2   1   50.19    2.42
   5  -2   1   51.06    2.50
   5  -2   1   52.24    2.48
   5  -2   2  101.94    6.72
  -5   2  -2  112.85    7.39
   5  -2   2  106.22    6.58
   5  -2   2  110.39    4.42
   5  -2   2  104.87    4.22
   5  -2   2  102.81    4.17
   5  -2   2  109.22    4.32
   5  -2   2  110.71    4.20
   5  -2   3    2.94    0.83
   5  -2   3    3.22    0.89
  -5   2  -3    4.39    1.87
   5  -2   3    2.69    0.92
   5  -2   3    3.65    0.84
   5  -2   3    3.45    0.80
   5  -2   3    5.07    1.72
   5  -2   3    5.09    1.78
  -5   2  -4  252.94   12.67
   5  -2   4  239.63   11.51
  -5   2  -4  231.57   11.18
   5  -2   4  254.16    8.46
   5  -2   4  246.74    8.39
   5  -2   4  245.33   11.96
   5  -2   4  263.87    8.67
   5  -2   5   52.80    4.99
   5  -2   5   54.53    2.73
  -5   2  -5   51.33    5.20
  -5   2  -5   42.08    4.99
  -5   2  -6  410.17   13.55
   5  -2   6  423.40   17.90
   5  -2   6  443.66   13.90
   5  -2   6  444.04   13.89
  -5   2  -6  414.58   18.28
  -5   2  -7    2.19    0.77
   5  -2   7    1.89    0.89
   5  -2   7    3.12    0.98
  -5   2  -8   22.24    1.62
   5  -2   8   23.27    1.71
  -5   2  -9   18.69    1.44
   5  -2   9   21.89    1.55
   5  -2   9   21.75    1.55
   5  -2   9   20.76    1.57
   5  -2   9   16.80    1.37
  -5   2 -10   16.59    1.30
   5  -2  10   18.40    1.34
   5  -2  10   16.39    1.32
   5  -2  10   16.12    1.18
  -5   2 -11    0.27    0.49
  -5   2 -11   -0.15    0.51
   5  -2  11   -0.37    0.54
   5  -2  11    1.03    0.52
   5  -2  12   23.94    1.30
   5  -1 -17   18.96    1.11
   5  -1 -17   17.56    1.06
   5  -1 -16   15.75    1.19
   5  -1 -16   17.81    1.18
   5  -1 -15   29.79    1.77
   5  -1 -15   28.42    1.73
   5  -1 -14    0.16    0.60
   5  -1 -14    0.34    0.83
   5  -1 -13    4.94    1.07
   5  -1 -13    4.42    0.90
   5  -1 -13    3.91    1.09
   5  -1 -13    4.89    0.98
   5  -1 -12   20.13    1.46
   5  -1 -12   22.88    1.63
   5  -1 -12   24.26    1.71
   5  -1 -12   22.27    1.81
   5  -1 -12   21.29    1.70
   5  -1 -11   37.28    2.14
   5  -1 -11   40.01    2.24
   5  -1 -11   40.77    2.33
   5  -1 -11   40.65    2.48
   5  -1 -11   38.81    2.38
   5  -1 -10   59.31    2.81
   5  -1 -10   55.47    2.93
   5  -1 -10   58.87    3.02
   5  -1 -10   60.98    2.86
   5  -1 -10   55.77    2.87
   5  -1 -10   50.68    2.68
   5  -1 -10   64.25    3.12
   5  -1 -10   58.84    3.02
   5  -1  -9   18.33    1.30
   5  -1  -9   11.30    1.29
   5  -1  -9   10.96    1.14
   5  -1  -9   13.08    1.42
   5  -1  -9    8.33    1.25
   5  -1  -9   14.91    1.38
   5  -1  -9   14.38    1.48
   5  -1  -9   13.40    1.47
   5  -1  -9   18.91    2.66
   5  -1  -8  493.55   15.74
   5  -1  -8  504.72   15.66
   5  -1  -8  491.35   16.07
   5  -1  -8  509.62   15.88
   5  -1  -8  496.01   15.97
   5  -1  -8  507.28   15.90
   5  -1  -8  474.70   15.90
   5  -1  -8  499.29   15.98
   5  -1  -8  510.86   19.37
  -5   1   8  522.99   19.30
   5  -1  -7    5.53    0.91
   5  -1  -7    6.26    0.88
   5  -1  -7    7.30    0.99
   5  -1  -7   11.89    1.25
   5  -1  -7    7.70    1.10
   5  -1  -7    9.04    1.11
   5  -1  -7    9.35    1.19
   5  -1  -7    3.97    1.51
  -5   1   7    3.63    1.65
   5  -1  -6   30.66    1.83
   5  -1  -6   28.81    1.73
   5  -1  -6   27.60    1.89
   5  -1  -6   31.72    1.84
   5  -1  -6   23.96    1.51
   5  -1  -6   26.61    1.78
   5  -1  -6   28.38    1.85
   5  -1  -6   22.22    1.66
   5  -1  -6   26.90    1.78
  -5   1   6   28.17    3.33
   5  -1  -6   32.00    3.61
   5  -1  -5   -0.21    1.09
  -5   1   5    1.01    1.35
   5  -1  -5    0.75    0.58
   5  -1  -5    0.83    0.81
   5  -1  -5    0.54    0.48
   5  -1  -5    0.84    0.74
   5  -1  -5    0.36    0.69
   5  -1  -5    0.39    0.66
   5  -1  -5    0.67    0.73
   5  -1  -5    0.65    0.60
   5  -1  -5    0.30    0.57
   5  -1  -5    0.67    0.60
   5  -1  -5    0.63    0.62
   5  -1  -4    7.54    1.91
  -5   1   4    7.43    2.02
   5  -1  -4    8.05    0.96
   5  -1  -4    7.45    1.09
  -5   1   4    9.33    2.21
   5  -1  -4    7.77    0.99
   5  -1  -4    7.17    0.87
   5  -1  -4    7.30    1.04
   5  -1  -4    7.59    1.02
   5  -1  -4    6.28    0.96
   5  -1  -4    6.96    1.04
   5  -1  -4    7.14    0.98
   5  -1  -4    7.70    0.96
  -5   1   3   17.17    2.87
   5  -1  -3   15.08    1.36
   5  -1  -3   16.79    1.99
   5  -1  -3   15.25    1.23
   5  -1  -3   14.17    1.31
   5  -1  -3   16.38    1.33
   5  -1  -3   15.95    1.10
   5  -1  -3   14.56    1.22
   5  -1  -2    0.42    1.20
  -5   1   2    1.13    1.48
   5  -1  -2    0.44    0.74
   5  -1  -2    0.04    0.65
   5  -1  -2    0.27    0.76
   5  -1  -2   -0.05    0.64
   5  -1  -2    0.09    0.65
   5  -1  -2    0.60    0.60
   5  -1  -2    0.10    0.61
   5  -1  -2    0.13    0.57
   5  -1  -1    4.18    1.62
   5  -1  -1    2.59    0.78
   5  -1  -1    3.05    0.63
  -5   1   1    1.15    1.44
   5  -1  -1    2.60    0.86
   5  -1  -1    1.50    1.12
   5  -1  -1    2.71    0.78
   5  -1  -1    3.26    0.73
   5  -1  -1    3.46    0.75
   5  -1  -1    3.33    0.78
   5  -1  -1    2.96    0.76
   5  -1   0    4.82    1.70
  -5   1   0    3.85    1.61
   5  -1   0    5.52    0.80
   5  -1   0    4.94    0.86
   5  -1   0    5.40    0.94
  -5   1   0    5.19    1.92
   5  -1   0    5.37    1.57
   5  -1   0    4.31    0.94
   5  -1   0    4.37    0.87
   5  -1   0    4.72    0.80
   5  -1   0    5.49    0.85
   5  -1   0    5.20    0.89
   5  -1   0    5.87    0.91
  -5   1  -1   21.67    3.02
   5  -1   1   23.46    3.10
   5  -1   1   24.53    1.63
   5  -1   1   24.58    1.56
  -5   1  -1   26.74    3.60
   5  -1   1   22.61    2.95
   5  -1   1   22.43    1.59
   5  -1   1   22.44    1.56
   5  -1   1   24.04    1.76
   5  -1   1   21.52    1.48
   5  -1   1   23.88    1.59
   5  -1   1   23.87    1.59
  -5   1  -2   72.75    6.05
   5  -1   2   78.52    3.41
   5  -1   2   78.38    3.31
   5  -1   2   81.20    3.42
   5  -1   2   73.46    5.46
   5  -1   2   75.86    3.34
   5  -1   2   78.25    3.28
  -5   1  -2   73.82    5.50
   5  -1   2   69.77    5.42
  -5   1  -3    3.62    1.93
   5  -1   3    5.90    1.94
   5  -1   3    7.27    1.17
   5  -1   3    7.45    1.05
   5  -1   3    7.74    0.99
   5  -1   3    7.13    0.95
   5  -1   3    7.17    1.93
  -5   1  -3    9.15    2.11
   5  -1   4   94.39    6.61
   5  -1   4  103.15    4.11
   5  -1   4  103.04    4.06
   5  -1   4   91.87    3.76
   5  -1   4   92.20    3.70
   5  -1   4   74.21    5.78
  -5   1  -4   78.57    5.70
   5  -1   5   36.33    2.17
   5  -1   5   35.71    2.16
   5  -1   5   34.92    2.12
  -5   1  -5   30.80    1.93
   5  -1   5   32.10    3.95
  -5   1  -6  360.05   16.90
   5  -1   6  409.04   12.90
   5  -1   6  410.99   12.87
   5  -1   6  397.79   12.87
  -5   1  -6  377.98   12.61
   5  -1   6  385.44   16.79
  -5   1  -7    0.31    0.68
   5  -1   7    0.76    1.52
   5  -1   7    0.22    0.78
   5  -1   7    0.11    0.80
  -5   1  -7    0.81    1.40
   5  -1   8   11.70    1.31
   5  -1   8   11.29    1.24
  -5   1  -8   11.95    1.23
  -5   1  -9    0.04    0.57
   5  -1   9    0.27    0.71
   5  -1   9    0.15    0.70
  -5   1  -9    0.73    0.64
  -5   1 -10    2.71    0.65
   5  -1  10    1.94    0.70
   5  -1  10    2.80    0.69
  -5   1 -10    2.12    0.69
  -5   1 -11   17.69    1.19
   5  -1  11   19.90    1.25
  -5   1 -12    1.66    0.49
   5  -1  12    0.83    0.40
   5   0 -17   19.86    1.11
   5   0 -17   18.17    1.07
   5   0 -17   18.56    1.09
   5   0 -16    0.10    0.58
   5   0 -16    0.23    0.66
   5   0 -16    0.13    0.59
   5   0 -15   56.96    2.65
   5   0 -15   57.82    2.67
   5   0 -15   56.94    2.66
   5   0 -14    1.62    0.81
   5   0 -14    0.30    0.89
   5   0 -14    1.43    0.71
   5   0 -14    1.29    0.86
   5   0 -13   23.46    1.65
   5   0 -13   24.65    1.79
   5   0 -13   18.44    1.31
   5   0 -13   23.14    1.76
   5   0 -12    2.37    0.74
   5   0 -12    2.45    0.98
   5   0 -12    3.15    0.74
   5   0 -12    3.67    0.95
   5   0 -12    2.87    0.95
   5   0 -11   16.51    1.37
   5   0 -11   16.73    1.55
   5   0 -11   21.24    1.70
   5   0 -11   16.07    1.41
   5   0 -11   17.17    1.62
   5   0 -10   19.03    1.49
   5   0 -10   19.75    1.69
   5   0 -10   22.33    1.76
   5   0 -10   22.13    1.61
   5   0 -10   21.08    1.76
   5   0 -10   21.85    1.85
   5   0  -9   22.11    1.47
   5   0  -9   21.43    1.85
   5   0  -9   20.35    1.52
   5   0  -9   20.72    1.56
   5   0  -9   24.48    1.79
   5   0  -9   24.05    1.69
   5   0  -9   23.03    2.91
   5   0  -8  110.75    4.36
   5   0  -8  123.65    4.83
   5   0  -8  110.64    4.49
   5   0  -8  118.53    4.50
   5   0  -8  119.10    4.76
   5   0  -8  118.39    4.62
   5   0  -8  103.45    6.84
  -5   0   8  104.98    6.82
   5   0  -7    0.30    0.61
   5   0  -7    1.26    0.64
   5   0  -7    0.17    0.94
   5   0  -7   -0.22    0.79
   5   0  -7    0.23    0.74
   5   0  -7    0.72    0.81
   5   0  -7    0.26    0.70
   5   0  -7    1.27    1.18
  -5   0   7    2.66    1.50
   5   0  -6   52.36    2.64
   5   0  -6   54.74    2.55
   5   0  -6   47.89    2.62
   5   0  -6   55.41    2.63
   5   0  -6   49.17    2.59
   5   0  -6   48.90    2.49
   5   0  -6   49.48    2.61
   5   0  -6   50.50    2.64
   5   0  -6   59.48    4.88
  -5   0   6   54.08    4.59
  -5   0   5   40.07    4.02
   5   0  -5   39.41    4.00
   5   0  -5   49.38    2.47
   5   0  -5   44.94    2.05
   5   0  -5   45.69    2.37
   5   0  -5   46.75    2.34
   5   0  -5   47.95    2.45
   5   0  -5   40.52    2.27
   5   0  -5   43.44    2.37
   5   0  -5   44.05    2.34
   5   0  -5   41.89    2.32
   5   0  -5   40.18    2.21
  -5   0   4   58.36    4.78
   5   0  -4   60.92    4.87
   5   0  -4   53.20    2.53
   5   0  -4   51.44    2.36
   5   0  -4   55.67    2.71
   5   0  -4   56.36    2.65
   5   0  -4   53.12    2.69
   5   0  -4   55.41    2.65
   5   0  -4   50.89    2.59
   5   0  -4   57.45    2.69
   5   0  -4   53.88    2.71
   5   0  -4   55.95    2.61
   5   0  -3    3.54    0.78
   5   0  -3    2.77    0.67
  -5   0   3    5.37    1.92
   5   0  -3    5.77    1.00
   5   0  -3    0.72    0.85
   5   0  -3    4.99    0.96
   5   0  -3    4.79    0.92
   5   0  -3    4.49    0.86
   5   0  -3    2.67    0.73
  -5   0   3    3.86    1.51
   5   0  -2  103.22    6.52
   5   0  -2   93.95    3.80
  -5   0   2   86.78    6.44
   5   0  -2   94.10    3.85
   5   0  -2   92.52    5.57
   5   0  -2   92.20    3.75
   5   0  -2   92.17    3.84
   5   0  -2   87.94    3.71
   5   0  -2   99.78    3.94
   5   0  -2   94.86    3.92
   5   0  -2   93.25    3.81
   5   0  -1   44.23    4.26
   5   0  -1   51.33    2.48
  -5   0   1   49.84    4.74
   5   0  -1   53.51    2.53
   5   0  -1   44.19    3.93
   5   0  -1   50.50    2.51
   5   0  -1   51.13    2.40
   5   0  -1   48.40    2.35
   5   0  -1   44.32    2.41
   5   0  -1   41.91    2.31
   5   0  -1   51.34    2.51
   5   0   0   66.39    3.07
   5   0   0   71.01    3.01
  -5   0   0   62.82    5.48
   5   0   0   64.85    3.07
   5   0   0   63.53    2.87
   5   0   0   60.54    2.82
  -5   0   0   62.29    5.08
   5   0   0   75.31    5.52
   5   0   0   62.71    4.82
   5   0   0   75.38    3.16
   5   0   1  103.48    4.08
   5   0   1  100.92    3.96
   5   0   1   94.80    4.00
   5   0   1   95.41    3.90
   5   0   1   96.72    6.39
  -5   0  -1   95.94    6.35
   5   0   1  100.81    4.05
   5   0   1   94.43    6.20
   5   0   2   73.67    3.27
   5   0   2   76.22    3.38
   5   0   2   73.64    5.57
   5   0   2   78.73    3.34
   5   0   2   75.00    3.21
   5   0   2   65.60    5.34
  -5   0  -2   72.44    5.48
  -5   0  -3   17.39    3.07
   5   0   3   19.88    1.55
   5   0   3   24.00    1.70
   5   0   3   19.51    3.07
   5   0   3   19.42    1.54
   5   0   3   21.38    1.47
  -5   0  -3   21.59    2.93
   5   0   3   16.48    2.65
   5   0   4   15.06    1.41
   5   0   4   17.07    1.46
   5   0   4   11.19    1.16
   5   0   4   14.61    2.71
   5   0   4   13.45    1.15
   5   0   4    9.73    2.12
  -5   0  -4   14.16    2.36
   5   0   5    8.59    1.17
  -5   0  -5    6.70    2.16
  -5   0  -5    8.44    1.07
   5   0   5    9.93    2.48
  -5   0  -6   86.50    3.82
   5   0   6   99.69    3.97
  -5   0  -6   81.13    6.65
   5   0   7    1.77    0.86
   5   0   7    1.06    0.78
  -5   0  -7    1.71    0.76
  -5   0  -8   12.97    1.22
   5   0   8   16.90    1.35
   5   0   8   17.42    1.46
  -5   0  -9    5.97    0.87
   5   0   9    5.45    0.86
   5   0   9    5.90    0.95
  -5   0 -10   25.13    1.53
  -5   0 -10   29.31    1.73
  -5   0 -11    3.82    0.69
[truncated: 80,242 more chars]
